# Supplementary material for: 1-(Anthracen-1-yl)pyrrolidine-2,5-dione
Source: Acta Crystallogr Sect E Struct Rep Online. 2012 Apr 21;68(Pt 5):o1503. doi: 10.1107/S160053681201536X (PMC3344612; doi:10.1107/S160053681201536X)
Supplement: Supplementary file 1 [file e-68-o1503-sup1.cif]

##############################################################################
#                                                                            #
# This CIF contains the data in a paper accepted for publication in          #
# Acta Crystallographica Section E. It conforms to the requirements of       #
# Notes for Authors for Acta Crystallographica Section E, and has been       #
# peer reviewed under the auspices of the IUCr Commission on Journals.       #
#                                                                            #
# Full details of the Crystallographic Information File format               #
# are given in the paper "The Crystallographic Information File (CIF):       #
# a New Standard Archive File for Crystallography" by S. R. Hall, F. H.      #
# Allen and I. D. Brown [Acta Cryst. (1991), A47, 655-685].                  #
#                                                                            #
# The current version of the core CIF dictionary is obtainable from          #
# ftp://ftp.iucr.org/pub/cif_core.dic.                                       #
#                                                                            #
# Software is freely available for graphical display of the structure(s)     #
# in this CIF. For information consult the CIF software page                 #
# http://www.iucr.org/resources/cif/software.                                #
#                                                                            #
# This file may be used for bona fide research purposes within the           #
# scientific community so long as proper attribution is given to the journal # 
# article from which it was obtained.                                        #
#                                                                            #
##############################################################################
data_global
_audit_creation_method     'form.cif (version 2.0)'
_journal_data_validation_number     ?
_journal_date_recd_electronic     2012-03-02
_journal_date_accepted     2012-04-08
_journal_name_full     'Acta Crystallographica, Section E'
_journal_year     2012
_journal_volume     68
_journal_issue      5
_journal_page_first     o1503
_journal_page_last     o1503
_journal_paper_category     QO
_journal_paper_doi     10.1107/S160053681201536X
_journal_coeditor_code     RK2341
_publ_contact_author_name     'Dr Manuel A. Fernandes'
_publ_contact_author_address
;
Molecular Sciences Institute
School of Chemistry
University of the Witwatersrand
PO Wits 2050
Johannesburg
South Africa
;
_publ_contact_author_email     'manuel.fernandes@wits.ac.za'
_publ_contact_author_fax     'Int +27 11 717 6749'
_publ_contact_author_phone     'Int +27 11 717 6723'
_publ_section_title
;
1-(Anthracen-1-yl)pyrrolidine-2,5-dione
;
loop_
    _publ_author_name
    _publ_author_footnote
    _publ_author_address
    'Khorasani, Sanaz' .
;Molecular Sciences Institute
School of Chemistry
University of the Witwatersrand
PO Wits 2050
Johannesburg
South Africa
;
    'Fernandes, Manuel  A.' .
;Molecular Sciences Institute
School of Chemistry
University of the Witwatersrand
PO Wits 2050
Johannesburg
South Africa
;
data_I
_audit_creation_method     'SHELXL97'
_chemical_name_systematic
;
1-(Anthracen-1-yl)pyrrolidine-2,5-dione
;
_chemical_name_common     '1-succinimidoanthracene'
_chemical_formula_moiety     'C18 H13 N O2'
_chemical_formula_sum     'C18 H13 N O2'
_chemical_formula_iupac     'C18 H13 N O2'
_chemical_formula_weight     275.29
_chemical_melting_point     ?
_symmetry_cell_setting     orthorhombic
_symmetry_space_group_name_H-M     'P n a 21'
_symmetry_space_group_name_Hall     'P 2c -2n'
loop_
    _symmetry_equiv_pos_as_xyz
    'x, y, z'
    '-x, -y, z+1/2'
    'x+1/2, -y+1/2, z'
    '-x+1/2, y+1/2, z+1/2'
_cell_length_a     18.4179(9)
_cell_length_b     5.7697(4)
_cell_length_c     12.4403(6)
_cell_angle_alpha     90.00
_cell_angle_beta     90.00
_cell_angle_gamma     90.00
_cell_volume     1321.98(13)
_cell_formula_units_Z     4
_cell_measurement_reflns_used     2466
_cell_measurement_theta_min     2.75
_cell_measurement_theta_max     26.73
_cell_measurement_temperature     173(2)
_exptl_crystal_description     'plate'
_exptl_crystal_colour     'brown'
_exptl_crystal_size_max     0.49
_exptl_crystal_size_mid     0.15
_exptl_crystal_size_min     0.10
_exptl_crystal_density_diffrn     1.383
_exptl_crystal_density_meas     ?
_exptl_crystal_density_method     ?
_exptl_crystal_F_000     576
_exptl_absorpt_coefficient_mu     0.091
_exptl_absorpt_correction_type     none
_exptl_absorpt_process_details     ?
_exptl_absorpt_correction_T_min     ?
_exptl_absorpt_correction_T_max     ?
_exptl_special_details     ?
_diffrn_ambient_temperature     173(2)
_diffrn_radiation_type     'MoK\a'
_diffrn_radiation_wavelength     0.71073
_diffrn_radiation_source     'fine-focus sealed tube'
_diffrn_radiation_monochromator     'graphite'
_diffrn_measurement_device_type     'Bruker APEXII CCD'
_diffrn_measurement_method     '\f- and \w-scans'
_diffrn_detector_area_resol_mean     ?
_diffrn_reflns_number     10655
_diffrn_reflns_av_R_equivalents     0.0808
_diffrn_reflns_av_sigmaI/netI     0.0516
_diffrn_reflns_theta_min     2.21
_diffrn_reflns_theta_max     27.99
_diffrn_reflns_theta_full     27.99
_diffrn_measured_fraction_theta_max     0.997
_diffrn_measured_fraction_theta_full     0.997
_diffrn_reflns_limit_h_min     -24
_diffrn_reflns_limit_h_max     24
_diffrn_reflns_limit_k_min     -7
_diffrn_reflns_limit_k_max     7
_diffrn_reflns_limit_l_min     -16
_diffrn_reflns_limit_l_max     16
_diffrn_standards_number     0
_diffrn_standards_interval_count     ?
_diffrn_standards_interval_time     ?
_diffrn_standards_decay_%     ?
_refine_special_details
;
 Refinement of <i>F</i>^2^ against ALL reflections. The weighted
 <i>R</i>-factor <i>wR</i> and goodness of fit <i>S</i> are based on
 <i>F</i>^2^, conventional <i>R</i>-factors <i>R</i> are based on <i>F</i>,
 with <i>F</i> set to zero for negative <i>F</i>^2^. The threshold expression
 of <i>F</i>^2^ > \s(<i>F</i>^2^) is used only for calculating
 <i>R</i>-factors(gt) <i>etc</i>. and is not relevant to the choice of
 reflections for refinement. <i>R</i>-factors based on <i>F</i>^2^ are
 statistically about twice as large as those based on <i>F</i>, and
 <i>R</i>-factors based on ALL data will be even larger.
;
_reflns_number_total     1667
_reflns_number_gt     1258
_reflns_threshold_expression     I>2\s(I)
_refine_ls_structure_factor_coef     Fsqd
_refine_ls_matrix_type     full
_refine_ls_R_factor_all     0.0620
_refine_ls_R_factor_gt     0.0409
_refine_ls_wR_factor_gt     0.0822
_refine_ls_wR_factor_ref     0.0882
_refine_ls_goodness_of_fit_ref     0.948
_refine_ls_restrained_S_all     0.947
_refine_ls_number_reflns     1667
_refine_ls_number_parameters     190
_refine_ls_number_restraints     1
_refine_ls_hydrogen_treatment     constr
_refine_ls_weighting_scheme     calc
_refine_ls_weighting_details
                 'calc w=1/[\s^2^(Fo^2^)+(0.0468P)^2^] where P=(Fo^2^+2Fc^2^)/3'
_atom_sites_solution_hydrogens     geom
_atom_sites_solution_primary     direct
_atom_sites_solution_secondary     difmap
_refine_ls_shift/su_max     0.002
_refine_ls_shift/su_mean     0.000
_refine_diff_density_max     0.170
_refine_diff_density_min     -0.185
_refine_ls_extinction_method     'none'
_refine_ls_extinction_coef     ?
_refine_ls_abs_structure_details     ?
_refine_ls_abs_structure_Flack     ?
loop_
    _atom_type_symbol
    _atom_type_description
    _atom_type_scat_dispersion_real
    _atom_type_scat_dispersion_imag
    _atom_type_scat_source
    'C' 'C' 0.0033 0.0016
                         'International Tables Vol C Tables 4.2.6.8 and 6.1.1.4'
    'H' 'H' 0.0000 0.0000
                         'International Tables Vol C Tables 4.2.6.8 and 6.1.1.4'
    'N' 'N' 0.0061 0.0033
                         'International Tables Vol C Tables 4.2.6.8 and 6.1.1.4'
    'O' 'O' 0.0106 0.0060
                         'International Tables Vol C Tables 4.2.6.8 and 6.1.1.4'
_computing_data_collection     '<i>APEX2</i> (Bruker 2005)'
_computing_cell_refinement     '<i>SAINT</i> (Bruker 2005)'
_computing_data_reduction     '<i>SAINT</i> (Bruker 2005)'
_computing_structure_solution     '<i>SHELXS97</i> (Sheldrick, 2008)'
_computing_structure_refinement     '<i>SHELXL97</i> (Sheldrick, 2008)'
_computing_molecular_graphics
;
<i>ORTEP-3</i> (Farrugia, 1997) and <i>SCHAKAL99</i> (Keller,
1999)
;
_computing_publication_material
;
<i>WinGX</i> (Farrugia, 1999) and <i>PLATON</i> (Spek, 2009)
;
loop_
    _atom_site_type_symbol
    _atom_site_label
    _atom_site_fract_x
    _atom_site_fract_y
    _atom_site_fract_z
    _atom_site_U_iso_or_equiv
    _atom_site_adp_type
    _atom_site_calc_flag
    _atom_site_refinement_flags
    _atom_site_occupancy
    _atom_site_symmetry_multiplicity
    _atom_site_disorder_assembly
    _atom_site_disorder_group
    C C1 -0.12512(12) 1.0166(5) 0.33781(19) 0.0300(6) Uani d . 1 1 . .
    C C2 -0.13405(14) 1.2022(5) 0.40282(19) 0.0348(7) Uani d . 1 1 . .
    H H2 -0.1762 1.2958 0.3959 0.042 Uiso calc R 1 1 . .
    C C3 -0.08086(14) 1.2588(5) 0.4816(2) 0.0369(7) Uani d . 1 1 . .
    H H3 -0.0870 1.3914 0.5259 0.044 Uiso calc R 1 1 . .
    C C4 -0.02145(13) 1.1223(5) 0.4929(2) 0.0373(7) Uani d . 1 1 . .
    H H4 0.0131 1.1585 0.5471 0.045 Uiso calc R 1 1 . .
    C C5 -0.00952(13) 0.9262(5) 0.42571(18) 0.0313(6) Uani d . 1 1 . .
    C C6 0.05236(13) 0.7881(5) 0.43475(19) 0.0340(7) Uani d . 1 1 . .
    H H6 0.0869 0.8231 0.4891 0.041 Uiso calc R 1 1 . .
    C C7 0.06517(13) 0.6010(5) 0.3669(2) 0.0331(6) Uani d . 1 1 . .
    C C8 0.12738(13) 0.4548(5) 0.3779(2) 0.0393(7) Uani d . 1 1 . .
    H H8 0.1618 0.4860 0.4329 0.047 Uiso calc R 1 1 . .
    C C9 0.13797(14) 0.2722(6) 0.3111(2) 0.0420(7) Uani d . 1 1 . .
    H H9 0.1795 0.1764 0.3200 0.050 Uiso calc R 1 1 . .
    C C10 0.08711(14) 0.2228(6) 0.2274(2) 0.0429(7) Uani d . 1 1 . .
    H H10 0.0952 0.0961 0.1801 0.051 Uiso calc R 1 1 . .
    C C11 0.02709(13) 0.3575(5) 0.2156(2) 0.0351(7) Uani d . 1 1 . .
    H H11 -0.0065 0.3229 0.1599 0.042 Uiso calc R 1 1 . .
    C C12 0.01350(12) 0.5483(5) 0.28448(18) 0.0300(6) Uani d . 1 1 . .
    C C13 -0.04932(12) 0.6848(5) 0.27515(19) 0.0298(6) Uani d . 1 1 . .
    H H13 -0.0837 0.6496 0.2206 0.036 Uiso calc R 1 1 . .
    C C14 -0.06241(12) 0.8710(5) 0.34406(18) 0.0280(6) Uani d . 1 1 . .
    C C15 -0.19237(13) 1.1049(5) 0.16742(19) 0.0324(6) Uani d . 1 1 . .
    C C16 -0.24985(14) 0.9892(5) 0.1008(2) 0.0409(7) Uani d . 1 1 . .
    H H16A -0.2302 0.9440 0.0298 0.049 Uiso calc R 1 1 . .
    H H16B -0.2917 1.0943 0.0898 0.049 Uiso calc R 1 1 . .
    C C17 -0.27266(14) 0.7749(5) 0.1650(2) 0.0394(7) Uani d . 1 1 . .
    H H17A -0.3250 0.7813 0.1828 0.047 Uiso calc R 1 1 . .
    H H17B -0.2630 0.6316 0.1236 0.047 Uiso calc R 1 1 . .
    C C18 -0.22734(12) 0.7812(5) 0.2656(2) 0.0328(6) Uani d . 1 1 . .
    N N1 -0.17925(10) 0.9652(4) 0.25776(16) 0.0301(5) Uani d . 1 1 . .
    O O1 -0.16111(10) 1.2847(4) 0.14866(14) 0.0409(5) Uani d . 1 1 . .
    O O2 -0.23048(9) 0.6519(4) 0.34224(15) 0.0415(5) Uani d . 1 1 . .
loop_
    _atom_site_aniso_label
    _atom_site_aniso_U_11
    _atom_site_aniso_U_22
    _atom_site_aniso_U_33
    _atom_site_aniso_U_12
    _atom_site_aniso_U_13
    _atom_site_aniso_U_23
    C1 0.0272(12) 0.0376(16) 0.0252(11) -0.0043(11) 0.0015(9) 0.0022(13)
    C2 0.0324(13) 0.0423(18) 0.0298(13) 0.0020(12) 0.0038(10) 0.0024(14)
    C3 0.0414(15) 0.0417(18) 0.0278(12) -0.0020(13) 0.0027(11) -0.0064(13)
    C4 0.0360(14) 0.051(2) 0.0253(12) -0.0075(13) 0.0000(11) -0.0014(14)
    C5 0.0294(12) 0.0421(17) 0.0223(11) -0.0043(12) 0.0000(10) 0.0022(12)
    C6 0.0275(12) 0.0484(19) 0.0260(12) -0.0051(12) -0.0050(10) 0.0036(14)
    C7 0.0280(12) 0.0402(18) 0.0312(13) -0.0038(12) 0.0001(10) 0.0069(13)
    C8 0.0262(12) 0.050(2) 0.0419(14) -0.0011(13) -0.0026(11) 0.0111(15)
    C9 0.0290(13) 0.0429(19) 0.0541(17) 0.0058(13) 0.0047(13) 0.0080(16)
    C10 0.0365(15) 0.0420(19) 0.0503(17) 0.0007(14) 0.0099(13) -0.0003(17)
    C11 0.0320(14) 0.0402(18) 0.0333(13) -0.0010(13) 0.0013(10) -0.0016(13)
    C12 0.0260(12) 0.0353(17) 0.0287(12) -0.0020(11) 0.0030(9) 0.0051(13)
    C13 0.0258(11) 0.0403(18) 0.0235(11) -0.0061(11) 0.0000(9) 0.0032(13)
    C14 0.0261(11) 0.0361(16) 0.0217(11) -0.0054(11) 0.0019(9) 0.0022(12)
    C15 0.0279(12) 0.0426(17) 0.0267(12) 0.0034(12) 0.0039(9) 0.0004(13)
    C16 0.0381(13) 0.052(2) 0.0326(12) -0.0054(14) -0.0045(10) 0.0022(14)
    C17 0.0344(13) 0.0445(18) 0.0393(14) -0.0035(12) -0.0058(11) 0.0011(14)
    C18 0.0260(12) 0.0367(16) 0.0357(13) 0.0043(11) 0.0009(10) 0.0031(14)
    N1 0.0257(9) 0.0377(13) 0.0269(9) 0.0010(9) -0.0007(8) 0.0015(10)
    O1 0.0431(10) 0.0482(13) 0.0313(9) -0.0103(10) 0.0025(8) 0.0046(9)
    O2 0.0349(9) 0.0453(12) 0.0443(11) -0.0037(9) -0.0026(8) 0.0134(10)
_geom_special_details
;
 All s.u.'s (except s.u. in the dihedral angle between two l.s. planes) are
 estimated using the full covariance matrix. The cell s.u.'s are taken into
 account individually in the estimation of s.u.'s in distances, angles and
 torsion angles; correlations between s.u.'s in cell parameters are only
 used when they are defined by crystal symmetry. An approximate (isotropic)
 treatment of cell s.u.'s is used for estimating s.u.'s involving l.s. planes.
;
loop_
    _geom_bond_atom_site_label_1
    _geom_bond_atom_site_label_2
    _geom_bond_site_symmetry_2
    _geom_bond_distance
    _geom_bond_publ_flag
    C1 C2 . 1.352(4) ?
    C1 C14 . 1.430(3) ?
    C1 N1 . 1.440(3) ?
    C2 C3 . 1.423(4) ?
    C2 H2 . 0.9500 ?
    C3 C4 . 1.355(4) ?
    C3 H3 . 0.9500 ?
    C4 C5 . 1.424(4) ?
    C4 H4 . 0.9500 ?
    C5 C6 . 1.395(4) ?
    C5 C14 . 1.443(3) ?
    C6 C7 . 1.390(4) ?
    C6 H6 . 0.9500 ?
    C7 C8 . 1.429(4) ?
    C7 C12 . 1.432(3) ?
    C8 C9 . 1.357(4) ?
    C8 H8 . 0.9500 ?
    C9 C10 . 1.430(4) ?
    C9 H9 . 0.9500 ?
    C10 C11 . 1.359(4) ?
    C10 H10 . 0.9500 ?
    C11 C12 . 1.418(4) ?
    C11 H11 . 0.9500 ?
    C12 C13 . 1.405(3) ?
    C13 C14 . 1.395(3) ?
    C13 H13 . 0.9500 ?
    C15 O1 . 1.209(3) ?
    C15 N1 . 1.404(3) ?
    C15 C16 . 1.501(4) ?
    C16 C17 . 1.531(4) ?
    C16 H16A . 0.9900 ?
    C16 H16B . 0.9900 ?
    C17 C18 . 1.505(3) ?
    C17 H17A . 0.9900 ?
    C17 H17B . 0.9900 ?
    C18 O2 . 1.211(3) ?
    C18 N1 . 1.386(3) ?
loop_
    _geom_angle_atom_site_label_1
    _geom_angle_atom_site_label_2
    _geom_angle_atom_site_label_3
    _geom_angle_site_symmetry_1
    _geom_angle_site_symmetry_3
    _geom_angle
    _geom_angle_publ_flag
    C2 C1 C14 . . 122.1(2) ?
    C2 C1 N1 . . 119.5(2) ?
    C14 C1 N1 . . 118.4(2) ?
    C1 C2 C3 . . 120.6(3) ?
    C1 C2 H2 . . 119.7 ?
    C3 C2 H2 . . 119.7 ?
    C4 C3 C2 . . 119.6(3) ?
    C4 C3 H3 . . 120.2 ?
    C2 C3 H3 . . 120.2 ?
    C3 C4 C5 . . 121.7(2) ?
    C3 C4 H4 . . 119.2 ?
    C5 C4 H4 . . 119.2 ?
    C6 C5 C4 . . 122.2(2) ?
    C6 C5 C14 . . 118.8(2) ?
    C4 C5 C14 . . 119.0(2) ?
    C7 C6 C5 . . 122.2(2) ?
    C7 C6 H6 . . 118.9 ?
    C5 C6 H6 . . 118.9 ?
    C6 C7 C8 . . 122.4(2) ?
    C6 C7 C12 . . 119.1(2) ?
    C8 C7 C12 . . 118.4(3) ?
    C9 C8 C7 . . 121.0(3) ?
    C9 C8 H8 . . 119.5 ?
    C7 C8 H8 . . 119.5 ?
    C8 C9 C10 . . 120.5(3) ?
    C8 C9 H9 . . 119.8 ?
    C10 C9 H9 . . 119.8 ?
    C11 C10 C9 . . 119.8(3) ?
    C11 C10 H10 . . 120.1 ?
    C9 C10 H10 . . 120.1 ?
    C10 C11 C12 . . 121.5(3) ?
    C10 C11 H11 . . 119.3 ?
    C12 C11 H11 . . 119.3 ?
    C13 C12 C11 . . 122.1(2) ?
    C13 C12 C7 . . 119.2(2) ?
    C11 C12 C7 . . 118.7(2) ?
    C14 C13 C12 . . 121.6(2) ?
    C14 C13 H13 . . 119.2 ?
    C12 C13 H13 . . 119.2 ?
    C13 C14 C1 . . 123.9(2) ?
    C13 C14 C5 . . 119.1(2) ?
    C1 C14 C5 . . 117.0(2) ?
    O1 C15 N1 . . 124.4(2) ?
    O1 C15 C16 . . 127.7(2) ?
    N1 C15 C16 . . 107.9(2) ?
    C15 C16 C17 . . 105.4(2) ?
    C15 C16 H16A . . 110.7 ?
    C17 C16 H16A . . 110.7 ?
    C15 C16 H16B . . 110.7 ?
    C17 C16 H16B . . 110.7 ?
    H16A C16 H16B . . 108.8 ?
    C18 C17 C16 . . 105.2(2) ?
    C18 C17 H17A . . 110.7 ?
    C16 C17 H17A . . 110.7 ?
    C18 C17 H17B . . 110.7 ?
    C16 C17 H17B . . 110.7 ?
    H17A C17 H17B . . 108.8 ?
    O2 C18 N1 . . 123.9(2) ?
    O2 C18 C17 . . 127.8(2) ?
    N1 C18 C17 . . 108.3(2) ?
    C18 N1 C15 . . 112.7(2) ?
    C18 N1 C1 . . 123.5(2) ?
    C15 N1 C1 . . 123.7(2) ?
loop_
    _geom_torsion_atom_site_label_1
    _geom_torsion_atom_site_label_2
    _geom_torsion_atom_site_label_3
    _geom_torsion_atom_site_label_4
    _geom_torsion_site_symmetry_1
    _geom_torsion_site_symmetry_2
    _geom_torsion_site_symmetry_3
    _geom_torsion_site_symmetry_4
    _geom_torsion
    _geom_torsion_publ_flag
    C14 C1 C2 C3 . . . . -0.6(4) ?
    N1 C1 C2 C3 . . . . -179.1(2) ?
    C1 C2 C3 C4 . . . . -1.4(4) ?
    C2 C3 C4 C5 . . . . 1.9(4) ?
    C3 C4 C5 C6 . . . . 178.3(3) ?
    C3 C4 C5 C14 . . . . -0.4(4) ?
    C4 C5 C6 C7 . . . . -177.9(2) ?
    C14 C5 C6 C7 . . . . 0.8(4) ?
    C5 C6 C7 C8 . . . . -178.1(3) ?
    C5 C6 C7 C12 . . . . 0.4(4) ?
    C6 C7 C8 C9 . . . . 179.4(3) ?
    C12 C7 C8 C9 . . . . 0.9(4) ?
    C7 C8 C9 C10 . . . . 0.4(4) ?
    C8 C9 C10 C11 . . . . -1.0(4) ?
    C9 C10 C11 C12 . . . . 0.3(4) ?
    C10 C11 C12 C13 . . . . -178.2(3) ?
    C10 C11 C12 C7 . . . . 1.1(4) ?
    C6 C7 C12 C13 . . . . -0.9(3) ?
    C8 C7 C12 C13 . . . . 177.6(2) ?
    C6 C7 C12 C11 . . . . 179.9(2) ?
    C8 C7 C12 C11 . . . . -1.6(4) ?
    C11 C12 C13 C14 . . . . 179.4(2) ?
    C7 C12 C13 C14 . . . . 0.2(3) ?
    C12 C13 C14 C1 . . . . 179.6(2) ?
    C12 C13 C14 C5 . . . . 0.9(3) ?
    C2 C1 C14 C13 . . . . -176.7(2) ?
    N1 C1 C14 C13 . . . . 1.8(3) ?
    C2 C1 C14 C5 . . . . 1.9(3) ?
    N1 C1 C14 C5 . . . . -179.5(2) ?
    C6 C5 C14 C13 . . . . -1.4(3) ?
    C4 C5 C14 C13 . . . . 177.3(2) ?
    C6 C5 C14 C1 . . . . 179.8(2) ?
    C4 C5 C14 C1 . . . . -1.4(3) ?
    O1 C15 C16 C17 . . . . -177.3(2) ?
    N1 C15 C16 C17 . . . . 3.5(3) ?
    C15 C16 C17 C18 . . . . 0.6(3) ?
    C16 C17 C18 O2 . . . . 175.4(3) ?
    C16 C17 C18 N1 . . . . -4.5(3) ?
    O2 C18 N1 C15 . . . . -172.7(2) ?
    C17 C18 N1 C15 . . . . 7.2(3) ?
    O2 C18 N1 C1 . . . . 3.1(4) ?
    C17 C18 N1 C1 . . . . -177.0(2) ?
    O1 C15 N1 C18 . . . . 173.9(2) ?
    C16 C15 N1 C18 . . . . -6.9(3) ?
    O1 C15 N1 C1 . . . . -1.8(4) ?
    C16 C15 N1 C1 . . . . 177.4(2) ?
    C2 C1 N1 C18 . . . . -107.2(3) ?
    C14 C1 N1 C18 . . . . 74.2(3) ?
    C2 C1 N1 C15 . . . . 68.1(3) ?
    C14 C1 N1 C15 . . . . -110.5(3) ?
loop_
    _geom_hbond_atom_site_label_D
    _geom_hbond_atom_site_label_H
    _geom_hbond_atom_site_label_A
    _geom_hbond_site_symmetry_A
    _geom_hbond_distance_DH
    _geom_hbond_distance_HA
    _geom_hbond_distance_DA
    _geom_hbond_angle_DHA
    _geom_hbond_publ_flag
    C2 H2 O2 1_565 0.95 2.38 3.234(3) 149 y
    C6 H6 O1 2_575 0.95 2.49 3.357(3) 152 y
    C9 H9 O2 3 0.95 2.53 3.465(3) 167 y
    C13 H13 O1 1_545 0.95 2.70 3.471(3) 139 y
    C17 H17A Cg2 3_565 0.99 2.92 3.709(3) 138 y
_iucr_refine_instructions_details
;
TITL 12s_sk19_aminodithi_0s in Pna2(1)
CELL  0.71073  18.4179   5.7697  12.4403   90.000   90.000   90.000
ZERR     4.00   0.0009   0.0004   0.0006    0.000    0.000    0.000
LATT  -1
SYMM  - X, - Y, 1/2 + Z
SYMM  1/2 + X, 1/2 - Y,   Z
SYMM  1/2 - X, 1/2 + Y, 1/2 + Z
SFAC  C    H    N    O
UNIT  72   52   4    8
MERG   4
OMIT    -2.00  56.00
EQIV $1 x,-1+y,z
EQIV $2 -x,2-y,1/2+z
EQIV $3 1/2+x,1/2-y,z
EQIV $4 x, 1+y,z
HTAB C2 O2_$4
HTAB C6 O1_$2
HTAB C9 O2_$3
HTAB C13 O1_$1
FMAP   2
PLAN    5
SIZE     0.10   0.15   0.49
ACTA
HTAB    3.00000
BOND   $H
CONF
L.S.   4
TEMP  -100.00
WGHT    0.046800
FVAR       0.26319
C1    1   -0.125119    1.016631    0.337813    11.00000    0.02716    0.03755 =
         0.02519    0.00217    0.00146   -0.00433
C2    1   -0.134045    1.202194    0.402825    11.00000    0.03238    0.04231 =
         0.02979    0.00244    0.00376    0.00199
AFIX  43
H2    2   -0.176229    1.295755    0.395880    11.00000   -1.20000
AFIX   0
C3    1   -0.080858    1.258776    0.481585    11.00000    0.04135    0.04165 =
         0.02779   -0.00640    0.00267   -0.00199
AFIX  43
H3    2   -0.086968    1.391384    0.525938    11.00000   -1.20000
AFIX   0
C4    1   -0.021448    1.122334    0.492921    11.00000    0.03603    0.05065 =
         0.02534   -0.00143   -0.00001   -0.00746
AFIX  43
H4    2    0.013115    1.158463    0.547072    11.00000   -1.20000
AFIX   0
C5    1   -0.009521    0.926165    0.425710    11.00000    0.02937    0.04210 =
         0.02233    0.00216   -0.00005   -0.00432
C6    1    0.052363    0.788069    0.434745    11.00000    0.02752    0.04841 =
         0.02599    0.00362   -0.00503   -0.00512
AFIX  43
H6    2    0.086915    0.823066    0.489072    11.00000   -1.20000
AFIX   0
C7    1    0.065167    0.600974    0.366924    11.00000    0.02803    0.04019 =
         0.03117    0.00692    0.00013   -0.00378
C8    1    0.127379    0.454810    0.377936    11.00000    0.02620    0.04979 =
         0.04186    0.01106   -0.00264   -0.00113
AFIX  43
H8    2    0.161829    0.486040    0.432895    11.00000   -1.20000
AFIX   0
C9    1    0.137972    0.272152    0.311085    11.00000    0.02895    0.04292 =
         0.05408    0.00801    0.00470    0.00583
AFIX  43
H9    2    0.179490    0.176353    0.319977    11.00000   -1.20000
AFIX   0
C10   1    0.087112    0.222783    0.227357    11.00000    0.03647    0.04196 =
         0.05031   -0.00032    0.00986    0.00065
AFIX  43
H10   2    0.095248    0.096139    0.180065    11.00000   -1.20000
AFIX   0
C11   1    0.027085    0.357454    0.215563    11.00000    0.03197    0.04015 =
         0.03326   -0.00159    0.00125   -0.00101
AFIX  43
H11   2   -0.006520    0.322938    0.159886    11.00000   -1.20000
AFIX   0
C12   1    0.013504    0.548257    0.284483    11.00000    0.02605    0.03533 =
         0.02871    0.00511    0.00295   -0.00196
C13   1   -0.049315    0.684825    0.275148    11.00000    0.02578    0.04029 =
         0.02348    0.00324    0.00001   -0.00608
AFIX  43
H13   2   -0.083701    0.649600    0.220623    11.00000   -1.20000
AFIX   0
C14   1   -0.062409    0.871002    0.344061    11.00000    0.02606    0.03607 =
         0.02175    0.00225    0.00188   -0.00536
C15   1   -0.192367    1.104946    0.167422    11.00000    0.02794    0.04258 =
         0.02673    0.00042    0.00393    0.00343
C16   1   -0.249850    0.989216    0.100821    11.00000    0.03805    0.05194 =
         0.03263    0.00225   -0.00451   -0.00537
AFIX  23
H16A  2   -0.230248    0.943969    0.029755    11.00000   -1.20000
H16B  2   -0.291697    1.094264    0.089829    11.00000   -1.20000
AFIX   0
C17   1   -0.272655    0.774872    0.165039    11.00000    0.03438    0.04451 =
         0.03930    0.00114   -0.00576   -0.00350
AFIX  23
H17A  2   -0.325011    0.781283    0.182809    11.00000   -1.20000
H17B  2   -0.263001    0.631624    0.123629    11.00000   -1.20000
AFIX   0
C18   1   -0.227345    0.781229    0.265646    11.00000    0.02597    0.03669 =
         0.03567    0.00310    0.00092    0.00433
N1    3   -0.179249    0.965164    0.257763    11.00000    0.02567    0.03774 =
         0.02687    0.00145   -0.00073    0.00100
O1    4   -0.161108    1.284656    0.148656    11.00000    0.04312    0.04823 =
         0.03130    0.00462    0.00246   -0.01033
O2    4   -0.230484    0.651948    0.342236    11.00000    0.03492    0.04534 =
         0.04431    0.01338   -0.00258   -0.00368
HKLF    4
REM  12s_sk19_aminodithi_0s in Pna2(1)
REM R1 =  0.0409 for   1258 Fo > 4sig(Fo)  and  0.0620 for all   1667 data
REM    190 parameters refined using      1 restraints
END
WGHT      0.0484      0.0000
REM Highest difference peak  0.170,  deepest hole -0.185,  1-sigma level  0.039
Q1    1  -0.1392  1.0353  0.3995  11.00000  0.05    0.17
Q2    1   0.0452  0.6059  0.3172  11.00000  0.05    0.17
Q3    1  -0.0638  0.7174  0.3397  11.00000  0.05    0.17
Q4    1  -0.1162  1.1655  0.3452  11.00000  0.05    0.17
Q5    1  -0.2414  0.4920  0.3438  11.00000  0.05    0.16
;
