# Supplementary material for: 1-(Anthracen-1-yl)pyrrolidine-2,5-dione
Source: Acta Crystallogr Sect E Struct Rep Online. 2012 Apr 21;68(Pt 5):o1503. doi: 10.1107/S160053681201536X (PMC3344612; doi:10.1107/S160053681201536X)
Supplement: Supplementary file 2 [file e-68-o1503-Isup2.hkl]

#
# h,k,l, Fc-squared, Fo-squared, sigma(Fo-squared) and status flag
#
data_I
_shelx_title ' 12s_sk19_aminodithi_0s in Pna2(1)'
_shelx_refln_list_code          4
_shelx_F_calc_maximum      144.91
_exptl_crystal_F_000       576.00
_reflns_d_resolution_high  0.7571
 
loop_
 _symmetry_equiv_pos_as_xyz
 'x, y, z'
 '-x, -y, z+1/2'
 'x+1/2, -y+1/2, z'
 '-x+1/2, y+1/2, z+1/2'
 
_cell_length_a    18.4179
_cell_length_b     5.7697
_cell_length_c    12.4403
_cell_angle_alpha  90.000
_cell_angle_beta   90.000
_cell_angle_gamma  90.000
 
_shelx_F_squared_multiplier     1.000
 
loop_
 _refln_index_h
 _refln_index_k
 _refln_index_l
 _refln_F_squared_calc
 _refln_F_squared_meas
 _refln_F_squared_sigma
 _refln_observed_status
   2   0   0      527.98      535.82      7.50 o
   4   0   0     1703.72     1535.74     45.20 o
   6   0   0       48.26       51.95      3.19 o
   8   0   0      278.31      310.53      9.01 o
  10   0   0      957.28     1037.50     46.64 o
  12   0   0       84.01       81.50      6.97 o
  14   0   0      153.01      150.52     12.58 o
  16   0   0      332.85      333.98     18.63 o
  18   0   0        0.22       -2.23      7.73 o
  20   0   0      273.48      263.67     15.11 o
  22   0   0      116.49      120.13     12.33 o
  24   0   0       41.06       70.30     16.89 o
   1   1   0       85.49       82.09      3.01 o
   2   1   0      338.49      280.99      9.75 o
   3   1   0      566.38      567.93     17.11 o
   4   1   0      274.01      257.26      8.61 o
   5   1   0      248.56      249.87      5.63 o
   6   1   0      114.74      115.32      3.18 o
   7   1   0       11.88       12.76      2.33 o
   8   1   0      474.26      420.34     11.68 o
   9   1   0       23.44       20.19      2.20 o
  10   1   0      651.98      635.13     17.47 o
  11   1   0      493.48      494.38     14.37 o
  12   1   0       34.96       34.33      3.74 o
  13   1   0      181.97      191.29      5.73 o
  14   1   0       10.37       12.32      4.00 o
  15   1   0       54.28       51.38      5.14 o
  16   1   0       38.74       37.07      5.29 o
  17   1   0       24.66       29.15      5.45 o
  18   1   0        1.31       -4.51      4.51 o
  19   1   0        6.92        5.70      4.58 o
  20   1   0       52.33       48.38      7.72 o
  21   1   0       10.96       18.41      9.80 o
  22   1   0        0.33        3.57      9.84 o
  23   1   0        2.37        6.61     10.35 o
   0   2   0     2709.52     2418.56     62.39 o
   1   2   0      266.50      262.78      5.82 o
   2   2   0       11.42       10.49      2.76 o
   3   2   0      147.76      161.77      6.15 o
   4   2   0      224.56      231.33      6.40 o
   5   2   0        7.35        6.77      4.61 o
   6   2   0      997.29     1033.85     55.65 o
   7   2   0        2.13        4.53      2.12 o
   8   2   0      447.84      456.17     18.24 o
   9   2   0      915.93      914.83     34.86 o
  10   2   0      682.99      683.10     21.20 o
  11   2   0      677.52      722.21     29.98 o
  12   2   0        1.35        4.72      6.58 o
  13   2   0       55.69       64.86      8.23 o
  14   2   0      259.46      244.18     11.93 o
  15   2   0       32.87       26.04      7.62 o
  16   2   0      638.51      594.50     33.92 o
  17   2   0        0.00        5.04      6.98 o
  18   2   0       23.25       27.52      8.02 o
  19   2   0      195.45      186.31     22.51 o
  20   2   0        4.20       -0.05      7.91 o
  21   2   0       89.76       93.46     14.58 o
  22   2   0      136.89      122.07     14.49 o
   1   3   0       10.81        3.54      7.82 o
   2   3   0      257.95      249.06      7.71 o
   3   3   0      343.88      326.39      8.72 o
   4   3   0       81.10       70.90      5.22 o
   5   3   0      199.33      214.75     11.52 o
   6   3   0        0.35        3.09      3.95 o
   7   3   0        5.48        7.38      6.16 o
   8   3   0       49.87       55.32      8.08 o
   9   3   0       17.17       16.86      4.40 o
  10   3   0       14.55       24.22      5.21 o
  11   3   0       25.48       25.97      4.65 o
  12   3   0       57.08       37.37     13.63 o
  13   3   0        2.49        2.71      5.89 o
  14   3   0       13.09       18.02      6.14 o
  15   3   0      175.71      176.09      9.68 o
  16   3   0       78.71       64.62      7.91 o
  17   3   0       26.83       24.20      7.07 o
  18   3   0        2.33        0.40      6.54 o
  19   3   0        2.62       -1.78      6.80 o
  20   3   0        6.70        6.79      7.28 o
  21   3   0        0.69        6.11      7.95 o
  22   3   0       20.46       33.50     13.27 o
   0   4   0      291.78      273.01     13.56 o
   1   4   0        0.02        2.83      5.55 o
   2   4   0      426.68      435.53     11.55 o
   3   4   0      107.38      117.54      7.28 o
   4   4   0      646.68      649.38     13.70 o
   5   4   0      328.48      326.69     10.42 o
   6   4   0       12.05       -3.89     17.96 o
   7   4   0      175.33      185.43     11.49 o
   8   4   0      222.94      200.57     12.27 o
   9   4   0      159.60      154.89     11.53 o
  10   4   0       44.10       49.39      6.39 o
  11   4   0        0.07       -2.08      5.55 o
  12   4   0       25.77       35.36      5.90 o
  13   4   0        0.40        4.51      6.25 o
  14   4   0        1.05        0.62      5.99 o
  15   4   0       12.08       16.00      6.67 o
  16   4   0        0.19       -2.18      6.02 o
  17   4   0       35.85       37.62      7.08 o
  18   4   0        1.71        1.00      7.90 o
  19   4   0        0.35        8.70      6.13 o
  20   4   0        6.02        0.67      7.38 o
   1   5   0        2.69       -1.28      5.28 o
   2   5   0        3.74       -0.67      6.51 o
   3   5   0        3.23       -0.31      6.23 o
   4   5   0      113.25       98.89      7.84 o
   5   5   0      171.10      192.03     11.45 o
   6   5   0      130.97      132.46     10.38 o
   7   5   0       22.38       17.78      7.24 o
   8   5   0        0.36       -0.87      6.67 o
   9   5   0        7.99        9.31      7.61 o
  10   5   0        9.34       11.70      7.86 o
  11   5   0       24.81       35.39      9.14 o
  12   5   0       56.97       58.10      9.91 o
  13   5   0        3.66        3.15      8.81 o
  14   5   0       15.99       15.48      9.52 o
  15   5   0        1.36        3.90     14.58 o
  16   5   0        1.76       17.18     16.46 o
  17   5   0        3.96       12.13     17.47 o
  18   5   0        1.13        0.80     10.51 o
   0   6   0       15.00        5.24      8.18 o
   1   6   0       71.10       78.34      8.15 o
   2   6   0       15.66       23.66      6.79 o
   3   6   0      232.41      229.78     11.26 o
   4   6   0        5.76        0.52      8.97 o
   5   6   0       24.94       26.24     13.43 o
   6   6   0        0.33        1.50      9.07 o
   7   6   0       29.41       22.96     10.67 o
   8   6   0        8.51        5.82     10.87 o
   9   6   0        7.11       13.11     11.47 o
  10   6   0       42.97       48.61     14.06 o
  11   6   0       34.63       13.77     12.74 o
  12   6   0       34.88       24.17     13.80 o
  13   6   0      397.76      514.07     42.15 o
  14   6   0       80.31       86.76     23.82 o
  15   6   0       94.50      123.72     26.56 o
   1   7   0        0.53        8.95     14.72 o
   2   7   0       13.12       16.89     15.30 o
   3   7   0       12.31       19.05     10.26 o
   4   7   0        1.00        4.18      9.93 o
   5   7   0        9.66       17.92     10.62 o
   6   7   0       42.02       64.59     14.58 o
   7   7   0        8.63       14.27     12.51 o
   8   7   0        1.13       10.91     12.74 o
   9   7   0       20.50       49.43     15.17 o
   2   0   1     1185.48     1178.22      8.46 o
   4   0   1     5863.05     5924.47     69.43 o
   6   0   1      988.86      917.85     16.16 o
   8   0   1      544.74      562.80     12.89 o
  10   0   1      984.93     1002.52     28.17 o
  12   0   1      147.05      150.69      6.87 o
  14   0   1      476.74      467.25     12.60 o
  16   0   1      612.14      597.15     20.49 o
  18   0   1      142.16      132.80     10.29 o
  20   0   1       10.25        8.29      7.14 o
  22   0   1       12.77       12.86      7.55 o
  24   0   1        1.85        4.06      7.85 o
   0   1   1      247.27      255.12      7.73 o
   1   1   1     4493.91     4397.82     61.94 o
   2   1   1      326.03      305.44      7.17 o
   3   1   1     4553.47     4580.36     85.38 o
   4   1   1     9237.41     9252.55    167.79 o
   5   1   1      589.70      604.91      8.72 o
   6   1   1     3385.65     3301.16     50.52 o
   7   1   1      673.53      715.40     11.22 o
   8   1   1      905.27      939.87     15.36 o
   9   1   1      310.66      354.95      8.89 o
  10   1   1      291.41      299.59      8.42 o
  11   1   1      306.13      308.81      5.90 o
  12   1   1       41.07       37.22      2.46 o
  13   1   1       52.21       52.64      2.79 o
  14   1   1       19.09       16.25      2.64 o
  15   1   1       97.32       97.04      4.33 o
  16   1   1       44.96       41.92      3.58 o
  17   1   1      675.17      659.82     17.08 o
  18   1   1      895.66      892.47     23.72 o
  19   1   1      282.27      285.73     11.91 o
  20   1   1       80.24       72.74      5.30 o
  21   1   1        1.54        2.41      4.87 o
  22   1   1       29.14       29.04      7.58 o
  23   1   1        4.42        8.07      7.53 o
   1   2   1       16.95       17.77      2.15 o
   2   2   1      212.89      215.35      3.48 o
   3   2   1       56.89       51.11      2.43 o
   4   2   1       45.29       52.32      2.56 o
   5   2   1      162.27      168.75      5.89 o
   6   2   1       57.93       51.06      3.09 o
   7   2   1      593.40      618.69     10.34 o
   8   2   1      588.64      624.20     10.13 o
   9   2   1      142.95      139.99      4.70 o
  10   2   1      100.59      113.23      4.82 o
  11   2   1      107.93      104.30      5.12 o
  12   2   1      184.98      190.87      6.67 o
  13   2   1       26.06       22.32      5.07 o
  14   2   1       58.22       55.15      5.87 o
  15   2   1       83.75       80.54      6.25 o
  16   2   1       24.73       20.76      5.33 o
  17   2   1        9.99       11.81      5.25 o
  18   2   1       27.98       22.64      5.65 o
  19   2   1       27.40       20.92      6.17 o
  20   2   1      117.57      119.82      8.51 o
  21   2   1       72.67       65.62      7.91 o
  22   2   1       31.41       29.02      6.90 o
  23   2   1        7.82       -4.37     14.15 o
   0   3   1      839.28      830.23     21.44 o
   1   3   1      709.94      637.19     41.95 o
   2   3   1      390.88      367.24     33.44 o
   3   3   1        2.03        2.33      1.73 o
   4   3   1      283.88      239.89     24.40 o
   5   3   1       10.62       10.78      2.09 o
   6   3   1      166.21      148.76     13.40 o
   7   3   1        6.79        4.97      3.14 o
   8   3   1       24.54       22.02      3.56 o
   9   3   1       27.84       24.34      3.67 o
  10   3   1       93.62       89.38      4.52 o
  11   3   1      109.58      108.98      5.12 o
  12   3   1      431.96      430.20      9.79 o
  13   3   1      115.74      124.39      5.65 o
  14   3   1      189.76      171.30      6.50 o
  15   3   1       98.51       80.09      6.94 o
  16   3   1       34.89       20.82      3.90 o
  17   3   1       14.42       13.16      4.88 o
  18   3   1       11.19       12.52      4.95 o
  19   3   1       12.80       11.23      5.03 o
  20   3   1        4.69        9.15      5.50 o
  21   3   1       19.09       27.15      6.31 o
  22   3   1        8.70       16.89     10.64 o
   1   4   1       15.61       14.28      3.49 o
   2   4   1        0.88        3.20      3.81 o
   3   4   1       78.32       77.33      4.63 o
   4   4   1       13.21       23.40      4.20 o
   5   4   1       61.01       62.28      5.04 o
   6   4   1       56.74       51.64      5.79 o
   7   4   1      237.30      220.36      7.10 o
   8   4   1      273.37      297.24      9.82 o
   9   4   1       30.70       31.07      4.78 o
  10   4   1       62.62       64.15      4.97 o
  11   4   1        3.42        9.00      3.54 o
  12   4   1       25.85       27.02      4.69 o
  13   4   1        8.23        6.87      3.78 o
  14   4   1       12.64       14.06      4.39 o
  15   4   1        5.23        6.48      4.54 o
  16   4   1       14.45       14.07      4.74 o
  17   4   1       15.19       13.14      4.80 o
  18   4   1        1.00       -1.73      4.69 o
  19   4   1       10.56       10.50      5.74 o
  20   4   1       21.79       35.57      7.03 o
   0   5   1       69.81       65.05      7.17 o
   1   5   1       15.46       19.92      4.49 o
   2   5   1       54.03       50.32      5.07 o
   3   5   1      179.46      176.84      7.05 o
   4   5   1      300.40      295.16     10.17 o
   5   5   1      479.94      500.77     13.48 o
   6   5   1      263.95      246.51      9.54 o
   7   5   1      204.24      211.70      8.65 o
   8   5   1        1.08        0.86      4.56 o
   9   5   1      124.74      125.44      7.63 o
  10   5   1       79.41       79.22      6.96 o
  11   5   1       52.87       51.81      7.06 o
  12   5   1       40.49       40.08      8.65 o
  13   5   1        7.85       13.82      8.03 o
  14   5   1       40.61       57.75      9.48 o
  15   5   1        1.99       12.51      8.74 o
  16   5   1       10.02       16.49     10.35 o
  17   5   1        0.66       -3.34      8.42 o
  18   5   1        2.02        9.25      9.18 o
   1   6   1       32.64       45.46      5.49 o
   2   6   1       58.26       62.49      6.31 o
   3   6   1      203.86      215.67     10.63 o
   4   6   1       17.11       10.35      5.69 o
   5   6   1       28.96       31.14      7.52 o
   6   6   1        1.50       -0.23      5.56 o
   7   6   1        7.26        8.70      5.93 o
   8   6   1        6.59        8.92      6.12 o
   9   6   1       12.14       19.64      8.34 o
  10   6   1        7.04       10.32      8.41 o
  11   6   1        3.23        3.16      9.73 o
  12   6   1       41.46       44.50     11.48 o
  13   6   1        0.57        1.24     10.03 o
  14   6   1       27.61       27.00     11.64 o
   0   7   1       18.32       -2.17      7.07 o
   1   7   1       10.42        0.21      7.42 o
   2   7   1        2.54        8.74      9.74 o
   3   7   1       63.72       74.50     13.06 o
   4   7   1       18.41       28.61     11.12 o
   5   7   1        9.24       12.42     10.71 o
   6   7   1       19.90       33.13      8.70 o
   7   7   1       16.09       31.57      8.84 o
   8   7   1        6.19        9.49      8.56 o
   9   7   1       17.18       32.81      9.92 o
   0   0   2    21000.16    20564.72    326.74 o
   2   0   2     9284.41     9243.51    151.65 o
   4   0   2     1681.41     1770.16     29.07 o
   6   0   2      388.29      378.98      6.24 o
   8   0   2      506.33      496.49     10.71 o
  10   0   2      313.14      330.48     10.67 o
  12   0   2      887.79      911.03     32.06 o
  14   0   2      721.46      731.09     22.37 o
  16   0   2      651.56      642.99     15.98 o
  18   0   2      101.56      100.37      8.27 o
  20   0   2      155.51      145.28      9.61 o
  22   0   2      168.62      168.74     10.99 o
  24   0   2       45.65       41.06      8.92 o
   1   1   2     1469.84     1513.79     25.95 o
   2   1   2     6197.96     6063.90    141.18 o
   3   1   2     6153.83     6145.39    113.37 o
   4   1   2     7210.96     7158.64    101.14 o
   5   1   2      574.35      574.93     19.30 o
   6   1   2      964.42      928.22     13.00 o
   7   1   2      797.37      827.58     10.91 o
   8   1   2       62.19       60.07      2.20 o
   9   1   2      359.01      376.22      7.22 o
  10   1   2      121.12      119.02      3.29 o
  11   1   2      137.49      138.19      3.39 o
  12   1   2      367.60      374.08      6.81 o
  13   1   2       95.64       85.97      3.22 o
  14   1   2      216.17      202.62      4.45 o
  15   1   2        8.98       10.80      3.31 o
  16   1   2      101.94       96.81      4.22 o
  17   1   2       38.20       35.85      3.96 o
  18   1   2       10.80        9.73      3.92 o
  19   1   2       28.83       24.92      4.28 o
  20   1   2       90.17       77.07      5.60 o
  21   1   2        9.17        9.01      4.96 o
  22   1   2       18.72       11.13      7.34 o
  23   1   2       22.27       26.29      8.98 o
   0   2   2      392.74      385.97     16.59 o
   1   2   2      379.61      326.06     24.45 o
   2   2   2      628.27      595.00     10.04 o
   3   2   2      343.68      341.92      8.81 o
   4   2   2      544.80      532.84     19.48 o
   5   2   2      440.44      454.46     10.59 o
   6   2   2     1026.42     1087.30     24.95 o
   7   2   2      743.90      785.58     13.29 o
   8   2   2      316.08      320.87      7.55 o
   9   2   2      613.00      633.12     10.20 o
  10   2   2      312.22      316.27      8.65 o
  11   2   2       13.22       17.62      4.22 o
  12   2   2       25.64       25.98      4.57 o
  13   2   2       22.33       22.87      4.79 o
  14   2   2       44.39       44.99      5.40 o
  15   2   2       14.46        9.42      4.98 o
  16   2   2      149.19      146.16      8.36 o
  17   2   2      111.96      105.30      7.53 o
  18   2   2       68.20       66.42      6.65 o
  19   2   2       64.71       60.18      6.68 o
  20   2   2      114.60      104.88      7.79 o
  21   2   2      123.13      127.97      8.51 o
  22   2   2       24.91       25.20      8.24 o
  23   2   2        2.88       14.52     13.42 o
   1   3   2      730.12      674.28     59.89 o
   2   3   2      310.90      309.18      5.83 o
   3   3   2       20.42       22.92      3.30 o
   4   3   2      280.57      271.64      6.36 o
   5   3   2       93.24       86.94      4.59 o
   6   3   2        2.80        3.42      3.47 o
   7   3   2      162.41      153.99      5.18 o
   8   3   2      150.34      150.38      5.27 o
   9   3   2      240.48      233.80      7.37 o
  10   3   2        4.22        7.31      3.61 o
  11   3   2      137.37      144.17      5.55 o
  12   3   2      121.88      134.83      7.69 o
  13   3   2      103.53       93.55      5.30 o
  14   3   2      122.90      122.15      5.75 o
  15   3   2       27.95       22.54      4.62 o
  16   3   2       73.09       74.53      5.71 o
  17   3   2        9.78       14.18      5.14 o
  18   3   2        8.04        9.27      5.17 o
  19   3   2       17.32       16.12      5.10 o
  20   3   2       15.85       15.82      5.56 o
  21   3   2       10.33        8.02      6.23 o
  22   3   2       13.19       15.46     10.42 o
   0   4   2      104.83      108.83      9.56 o
   1   4   2      283.56      246.91     32.04 o
   2   4   2       71.05       66.22      4.60 o
   3   4   2       18.21       20.58      3.82 o
   4   4   2      317.13      314.40      7.16 o
   5   4   2       34.31       33.68      4.64 o
   6   4   2      340.82      317.08      9.24 o
   7   4   2      236.31      223.53      7.22 o
   8   4   2      127.15      120.68      6.98 o
   9   4   2       13.18       12.99      4.40 o
  10   4   2      131.07      132.22      6.23 o
  11   4   2       29.11       26.95      4.76 o
  12   4   2      213.70      229.69      8.06 o
  13   4   2       16.99       18.03      4.52 o
  14   4   2       11.90       11.65      4.43 o
  15   4   2       37.06       39.15      4.87 o
  16   4   2       12.00       19.56      4.83 o
  17   4   2        7.46        8.23      5.59 o
  18   4   2       66.27       93.56      7.66 o
  19   4   2        6.23       16.52      6.35 o
  20   4   2       19.31       22.13      7.53 o
   1   5   2       37.45       24.07      7.08 o
   2   5   2       19.73       19.78      4.44 o
   3   5   2      163.98      152.50     13.82 o
   4   5   2       64.14       47.48     10.54 o
   5   5   2        5.71        5.64      3.35 o
   6   5   2      111.40       87.52     13.70 o
   7   5   2        4.24        5.57      4.05 o
   8   5   2      129.76      119.77     19.85 o
   9   5   2       94.91       71.34     18.68 o
  10   5   2      206.83      134.39     46.55 o
  11   5   2       71.25       48.33     22.56 o
  12   5   2       18.89       14.94      4.04 o
  13   5   2       21.42       13.93      5.55 o
  14   5   2       11.68       22.69      7.35 o
  15   5   2       16.19       22.82      8.36 o
  16   5   2       10.59       23.01      8.20 o
  17   5   2       11.11       27.45      9.43 o
  18   5   2        2.72       18.42      9.46 o
   0   6   2       15.23       13.72     12.92 o
   1   6   2      226.43      253.01     11.62 o
   2   6   2       97.59      111.94      9.02 o
   3   6   2      108.43      122.24      9.46 o
   4   6   2       10.65        9.56      6.06 o
   5   6   2        5.78        0.67      6.56 o
   6   6   2        0.78        2.74      6.55 o
   7   6   2        7.27       15.03      6.46 o
   8   6   2        5.78       10.86      7.16 o
   9   6   2       16.29       27.68      7.86 o
  10   6   2        0.02       -4.23      6.64 o
  11   6   2       24.42       22.44      8.17 o
  12   6   2       21.72        7.14     13.28 o
  13   6   2       90.12      142.75     19.05 o
  14   6   2        3.85        1.54     14.00 o
   1   7   2        3.56        8.66      6.57 o
   2   7   2        1.66        8.08      7.83 o
   3   7   2        4.34        7.49      9.77 o
   4   7   2       27.06       28.16     11.69 o
   5   7   2       24.74       36.61     11.95 o
   6   7   2        7.85       15.13     10.97 o
   7   7   2       19.79       32.62     12.20 o
   8   7   2        2.22       -6.92     10.26 o
   9   7   2        9.99       29.99     13.06 o
   2   0   3      405.11      448.89      5.04 o
   4   0   3      266.51      240.90     12.14 o
   6   0   3     1682.71     1586.85     65.21 o
   8   0   3     1887.65     1921.57     48.37 o
  10   0   3     1198.41     1200.08     47.44 o
  12   0   3     1022.83     1037.56     44.96 o
  14   0   3      661.71      640.75     23.24 o
  16   0   3     1558.95     1554.78     71.62 o
  18   0   3        5.00        5.39      5.07 o
  20   0   3       15.78       15.30      6.20 o
  22   0   3        5.99        6.43      5.92 o
   0   1   3     6195.66     6200.74    153.56 o
   1   1   3      204.38      213.72      5.98 o
   2   1   3     2390.53     2481.92     44.40 o
   3   1   3     3672.66     3718.21     64.62 o
   4   1   3      790.45      756.43     10.87 o
   5   1   3      641.05      651.97      8.67 o
   6   1   3      263.85      279.39      4.19 o
   7   1   3     1085.97     1186.97     18.35 o
   8   1   3      761.44      850.04     13.33 o
   9   1   3      175.54      185.77      3.52 o
  10   1   3       22.96       26.27      2.57 o
  11   1   3      135.05      128.92      3.92 o
  12   1   3      383.76      367.73      5.76 o
  13   1   3      374.33      398.21      6.98 o
  14   1   3        2.12        2.55      3.18 o
  15   1   3       21.86       17.32      3.67 o
  16   1   3       23.28       22.61      3.62 o
  17   1   3       76.99       74.01      4.65 o
  18   1   3       13.30       12.14      3.71 o
  19   1   3      105.48       93.66      5.87 o
  20   1   3       27.75       29.19      5.03 o
  21   1   3       26.79       29.84      5.53 o
  22   1   3       77.41       79.50      9.07 o
  23   1   3       17.00       19.96     11.33 o
   1   2   3      257.90      295.51     18.68 o
   2   2   3     1704.81     1794.26     62.91 o
   3   2   3      332.25      355.87      8.20 o
   4   2   3      685.85      648.51     15.78 o
   5   2   3        3.75        4.42      2.34 o
   6   2   3     2164.60     2214.65     28.68 o
   7   2   3        8.41        7.36      2.39 o
   8   2   3      239.19      232.78      5.14 o
   9   2   3        6.41        5.52      3.12 o
  10   2   3      469.32      514.22     10.74 o
  11   2   3      111.87      109.33      5.54 o
  12   2   3       31.38       30.46      4.97 o
  13   2   3      122.12      117.73      6.48 o
  14   2   3        7.88       -0.23      4.73 o
  15   2   3      114.23      105.47      8.38 o
  16   2   3       72.90       64.27      6.16 o
  17   2   3       29.34       25.07      5.65 o
  18   2   3       20.53       16.31      5.66 o
  19   2   3       89.22       79.49      7.20 o
  20   2   3       98.87       94.30      7.85 o
  21   2   3       22.98       22.24      6.55 o
  22   2   3      137.16      154.23     18.54 o
  23   2   3       16.94       13.43     12.62 o
   0   3   3      625.79      614.97     24.11 o
   1   3   3      171.11      177.33      4.70 o
   2   3   3        3.16        7.22      3.63 o
   3   3   3      474.93      434.65     12.83 o
   4   3   3      700.27      672.77     13.71 o
   5   3   3      155.67      157.63      4.99 o
   6   3   3       11.91       11.47      2.65 o
   7   3   3      149.50      140.57      6.89 o
   8   3   3       48.99       44.42      4.12 o
   9   3   3      343.61      344.10      9.82 o
  10   3   3       24.94       24.95      4.12 o
  11   3   3      451.96      445.62      8.62 o
  12   3   3       72.09       72.99      5.19 o
  13   3   3       12.05        9.04      4.29 o
  14   3   3       46.04       42.51      4.94 o
  15   3   3        1.79       -0.14      4.28 o
  16   3   3       40.01       47.84      5.40 o
  17   3   3        8.40       11.86      5.07 o
  18   3   3       11.50       11.54      5.17 o
  19   3   3       17.04       16.78      5.56 o
  20   3   3        1.31       -0.48      5.47 o
  21   3   3       44.29       45.02     10.93 o
   1   4   3        7.63       12.38      3.70 o
   2   4   3       19.51       21.90      4.15 o
   3   4   3       87.28       90.11      5.80 o
   4   4   3       49.67       49.17      5.19 o
   5   4   3       69.04       59.65      5.41 o
   6   4   3      124.83      117.20      6.57 o
   7   4   3      303.67      303.37      9.67 o
   8   4   3       27.86       27.06      3.96 o
   9   4   3      601.35      600.59     20.90 o
  10   4   3       40.85       41.82      5.09 o
  11   4   3       35.13       28.22      4.94 o
  12   4   3       91.09       84.02      6.36 o
  13   4   3       66.12       63.30      6.27 o
  14   4   3       31.32       30.44      5.75 o
  15   4   3       35.01       39.72      6.33 o
  16   4   3       48.88       60.27      6.24 o
  17   4   3        3.35        3.10      5.29 o
  18   4   3       19.88       25.47      6.31 o
  19   4   3       30.32       48.27      7.29 o
  20   4   3        0.74        3.23      7.98 o
   0   5   3      268.46      276.49     17.97 o
   1   5   3       65.74       42.53     15.00 o
   2   5   3       23.61       18.14      4.76 o
   3   5   3       12.17        8.73      5.31 o
   4   5   3       31.42       36.37      6.03 o
   5   5   3      198.30      207.99     10.56 o
   6   5   3       41.12       34.49      6.32 o
   7   5   3       70.71       75.36     10.12 o
   8   5   3       46.89       41.03      9.12 o
   9   5   3       34.31       36.79      9.35 o
  10   5   3       50.03       53.65     10.27 o
  11   5   3       61.78       60.02     10.44 o
  12   5   3      106.44      128.37     12.86 o
  13   5   3       12.37       12.75      9.36 o
  14   5   3        4.64        6.39      7.16 o
  15   5   3       11.38       17.28      7.91 o
  16   5   3       12.59       29.23      8.42 o
  17   5   3       14.91       28.78      9.30 o
   1   6   3      119.64       95.01     14.35 o
   2   6   3      110.75      127.91     11.26 o
   3   6   3      129.18      121.36     10.95 o
   4   6   3        8.21        7.13      5.86 o
   5   6   3        4.20        6.08      7.65 o
   6   6   3        1.61        8.32      7.22 o
   7   6   3        9.51       12.12      6.40 o
   8   6   3        4.18        7.27      5.50 o
   9   6   3       39.70       16.81     13.79 o
  10   6   3        7.36       13.60      4.87 o
  11   6   3       22.53       17.14      5.28 o
  12   6   3        9.14       15.28     13.22 o
  13   6   3        6.94       14.88      6.05 o
  14   6   3        5.84        2.23     13.32 o
   0   7   3       89.06       61.02     28.87 o
   1   7   3       17.09       21.63      7.31 o
   2   7   3       16.89       23.07      8.46 o
   3   7   3       16.77       13.78     10.82 o
   4   7   3       19.76       30.84     11.78 o
   5   7   3        4.52        9.96     10.94 o
   6   7   3       14.24       25.98     12.35 o
   7   7   3        1.76        2.60     11.07 o
   8   7   3       11.89       24.16     12.25 o
   0   0   4      813.75      859.16     20.64 o
   2   0   4     4779.64     5044.43     82.47 o
   4   0   4      886.75      932.48     18.56 o
   6   0   4      794.73      839.67     31.86 o
   8   0   4     1067.31     1022.82     54.21 o
  10   0   4     1263.37     1317.88     60.85 o
  12   0   4      162.99      187.96      8.48 o
  14   0   4      182.66      182.41     12.21 o
  16   0   4      578.31      568.98     22.37 o
  18   0   4       51.90       54.01      6.10 o
  20   0   4       18.42       20.30      6.26 o
  22   0   4       51.25       49.48      8.55 o
   1   1   4      194.52      201.45      4.44 o
   2   1   4     4587.77     4616.42     80.02 o
   3   1   4     1249.61     1304.05     21.18 o
   4   1   4      944.44      965.19     13.84 o
   5   1   4      630.54      656.84     11.75 o
   6   1   4      429.17      475.17      8.21 o
   7   1   4       60.65       69.04      3.06 o
   8   1   4      113.91      116.04      3.43 o
   9   1   4      142.74      151.30      3.87 o
  10   1   4       56.28       61.69      3.11 o
  11   1   4       54.16       53.14      3.40 o
  12   1   4     1042.55     1051.78     19.59 o
  13   1   4       52.83       50.77      3.82 o
  14   1   4       55.87       52.88      4.56 o
  15   1   4       59.59       61.50      4.15 o
  16   1   4      177.06      182.44      5.48 o
  17   1   4       35.47       37.01      4.17 o
  18   1   4       20.97       24.49      4.71 o
  19   1   4       47.62       47.62      5.65 o
  20   1   4       34.42       30.90      4.99 o
  21   1   4       66.19       65.53      6.38 o
  22   1   4       22.40       26.97      8.23 o
  23   1   4        6.22       -4.41     12.08 o
   0   2   4     1626.60     1827.83     80.45 o
   1   2   4      294.00      267.83      6.79 o
   2   2   4      320.46      334.20      8.01 o
   3   2   4     1393.63     1397.16     29.16 o
   4   2   4       24.25       18.05      3.20 o
   5   2   4      656.61      703.66     23.71 o
   6   2   4     2119.99     2211.00     60.79 o
   7   2   4     1015.65     1052.99     26.12 o
   8   2   4       57.78       64.08      4.36 o
   9   2   4       44.82       45.34      4.09 o
  10   2   4       24.59       19.12      3.91 o
  11   2   4       80.17       83.70      4.92 o
  12   2   4       73.78       75.38      4.94 o
  13   2   4        2.72        3.28      4.24 o
  14   2   4       20.37       21.84      5.02 o
  15   2   4       30.51       29.12      5.20 o
  16   2   4       15.51       10.01      4.98 o
  17   2   4       67.98       73.31      6.70 o
  18   2   4       44.15       45.29      6.34 o
  19   2   4       14.55       17.34      5.85 o
  20   2   4       15.24       12.31      5.98 o
  21   2   4      103.21      125.33      8.71 o
  22   2   4        4.46        8.50     13.28 o
   1   3   4       22.10       24.65      4.16 o
   2   3   4      484.86      509.15     21.78 o
   3   3   4      246.07      253.62      5.24 o
   4   3   4       64.18       68.75      3.79 o
   5   3   4      167.46      165.06      8.09 o
   6   3   4       14.34       13.67      4.23 o
   7   3   4       10.96        9.67      3.69 o
   8   3   4      213.79      207.21      6.21 o
   9   3   4      271.03      269.26      5.98 o
  10   3   4      634.80      634.26     16.29 o
  11   3   4      149.16      135.42      6.83 o
  12   3   4      110.87      108.08      5.60 o
  13   3   4      241.28      234.56      8.47 o
  14   3   4      137.45      131.44      6.87 o
  15   3   4       84.14       87.37      6.41 o
  16   3   4        9.64        5.48      5.05 o
  17   3   4       16.02       14.73      5.44 o
  18   3   4       18.17       21.11      6.00 o
  19   3   4        5.49        8.91      5.86 o
  20   3   4       14.59       15.54      6.45 o
  21   3   4       53.89       67.46     14.57 o
   0   4   4       47.33       48.38      6.62 o
   1   4   4      116.11      117.86      7.44 o
   2   4   4        1.78        2.45      3.66 o
   3   4   4       61.91       66.36      8.84 o
   4   4   4        0.44       -0.44      6.15 o
   5   4   4       98.74      104.13      6.49 o
   6   4   4      397.92      411.90     12.40 o
   7   4   4      262.04      268.37      8.05 o
   8   4   4      501.85      447.94     27.89 o
   9   4   4       19.24       22.45      4.47 o
  10   4   4       74.93       71.62      6.85 o
  11   4   4       43.48       42.02      6.40 o
  12   4   4       75.73       66.01      7.25 o
  13   4   4       20.91       16.19      5.38 o
  14   4   4       88.85       88.40      8.54 o
  15   4   4       61.77       66.61      6.95 o
  16   4   4       31.78       27.54      5.76 o
  17   4   4        1.51        2.59      5.34 o
  18   4   4       86.03      114.04      9.19 o
  19   4   4        2.31        8.22      6.29 o
   1   5   4        8.78        9.00      6.84 o
   2   5   4       15.68       17.94      7.07 o
   3   5   4      134.04      127.61      9.28 o
   4   5   4       97.88       98.58      8.67 o
   5   5   4      150.92      152.94      9.78 o
   6   5   4       25.26       29.89      6.35 o
   7   5   4       19.26       18.37      5.93 o
   8   5   4       17.30       12.45      8.40 o
   9   5   4       72.40       73.47     10.89 o
  10   5   4        6.70        4.00      8.56 o
  11   5   4       71.50       70.21     18.62 o
  12   5   4       33.77       32.67     10.15 o
  13   5   4       25.37       34.66      8.06 o
  14   5   4       10.53       14.23      7.84 o
  15   5   4       50.35       74.40     10.12 o
  16   5   4       38.77       47.27      8.38 o
  17   5   4        6.34        2.62      7.28 o
   0   6   4       72.91       74.63     16.89 o
   1   6   4       49.23       10.08     21.58 o
   2   6   4       25.27       35.09      8.46 o
   3   6   4      108.03      120.82     13.20 o
   4   6   4       12.91        9.41      7.15 o
   5   6   4        7.01        3.41      8.03 o
   6   6   4       42.69       52.06     10.35 o
   7   6   4        7.49       14.96      8.90 o
   8   6   4       37.13       52.80     10.78 o
   9   6   4        7.86       16.57      9.45 o
  10   6   4        2.63        1.26      8.69 o
  11   6   4       12.86        8.45      9.35 o
  12   6   4       11.29       14.07      9.88 o
  13   6   4        0.42        8.16     10.20 o
   1   7   4       78.06       94.23     13.46 o
   2   7   4        8.72       17.61     10.96 o
   3   7   4       24.53       35.61     12.29 o
   4   7   4        1.59        1.16     10.42 o
   5   7   4        5.06       -0.10     10.80 o
   6   7   4        0.58       -9.61      9.61 o
   7   7   4       24.11       36.15     13.23 o
   2   0   5      966.79      972.12     17.85 o
   4   0   5     1842.91     2058.60     34.94 o
   6   0   5     1046.08     1152.86     25.18 o
   8   0   5      189.54      215.15     11.17 o
  10   0   5       17.96        9.57      4.11 o
  12   0   5       59.25       61.22      5.77 o
  14   0   5       27.79       28.95      5.63 o
  16   0   5      157.81      141.82      7.23 o
  18   0   5       55.46       52.16      6.14 o
  20   0   5       12.55       11.16      5.74 o
  22   0   5       76.89       73.78      9.05 o
   0   1   5      213.14      189.32      5.26 o
   1   1   5        9.72        8.56      1.71 o
   2   1   5       49.18       46.08      1.99 o
   3   1   5     1497.56     1635.71     24.19 o
   4   1   5      191.47      187.00      3.09 o
   5   1   5       78.70       87.95      2.71 o
   6   1   5     1993.61     2167.97     31.09 o
   7   1   5      197.59      231.63      4.30 o
   8   1   5       32.60       29.68      2.88 o
   9   1   5       74.46       86.36      3.98 o
  10   1   5       56.50       54.49      3.90 o
  11   1   5       24.49       26.07      3.75 o
  12   1   5       72.18       67.11      3.84 o
  13   1   5      896.13      843.56     28.43 o
  14   1   5       73.35       70.86      4.63 o
  15   1   5      130.64      131.56      5.30 o
  16   1   5       12.08        8.98      3.88 o
  17   1   5       34.24       31.90      4.70 o
  18   1   5       31.66       35.32      4.91 o
  19   1   5       11.08        9.84      4.26 o
  20   1   5       78.16       79.60      6.01 o
  21   1   5       22.06       21.74      5.37 o
  22   1   5       18.27       19.76      9.85 o
   1   2   5      341.00      375.21     12.43 o
   2   2   5      198.06      204.01     13.39 o
   3   2   5     1191.46     1204.55     47.81 o
   4   2   5      457.75      315.80     81.98 o
   5   2   5     1055.13     1007.20     25.06 o
   6   2   5     1274.09     1320.64     24.98 o
   7   2   5      539.00      540.89     10.13 o
   8   2   5      385.15      363.20      7.60 o
   9   2   5      257.44      249.55      8.25 o
  10   2   5      501.99      527.37     13.98 o
  11   2   5        5.49        1.73      4.11 o
  12   2   5       45.45       46.68      4.87 o
  13   2   5       20.49       22.99      4.38 o
  14   2   5      262.80      252.58      8.37 o
  15   2   5       61.54       69.28      6.12 o
  16   2   5       18.44       12.54      5.27 o
  17   2   5       20.74       26.14      5.76 o
  18   2   5       10.99        5.07      5.61 o
  19   2   5       40.34       42.30      7.14 o
  20   2   5       31.04       29.27      6.61 o
  21   2   5       19.70       23.43      8.65 o
  22   2   5       21.24       17.94     12.39 o
   0   3   5       95.34       89.48      7.56 o
   1   3   5      207.10      210.57      6.67 o
   2   3   5       81.04       79.85      5.28 o
   3   3   5      287.23      210.62     48.50 o
   4   3   5       15.11       11.14      4.84 o
   5   3   5      182.86      181.85      8.46 o
   6   3   5       47.59       45.63      5.33 o
   7   3   5      327.30      325.04     10.89 o
   8   3   5       94.05       91.60      4.42 o
   9   3   5      329.12      323.26      7.30 o
  10   3   5      585.58      569.80     14.10 o
  11   3   5       50.56       49.86      4.09 o
  12   3   5       14.57       15.57      4.17 o
  13   3   5       15.69       10.71      4.70 o
  14   3   5       21.76       18.66      5.04 o
  15   3   5       65.89       67.27      6.16 o
  16   3   5       14.40       15.77      5.43 o
  17   3   5       13.70       19.12      5.58 o
  18   3   5       95.00      110.45      7.62 o
  19   3   5       11.01        6.22      6.05 o
  20   3   5        6.70       12.94      7.94 o
  21   3   5       28.43       24.30     18.26 o
   1   4   5      152.01      147.09      6.18 o
   2   4   5       10.58       11.94      4.77 o
   3   4   5       58.60       55.12      5.65 o
   4   4   5      123.75      120.82      6.70 o
   5   4   5        1.63       -2.46      4.73 o
   6   4   5      214.09      207.14     10.37 o
   7   4   5      211.29      217.06      7.90 o
   8   4   5      282.87      278.36     11.33 o
   9   4   5      398.37      385.90     24.87 o
  10   4   5      109.59      120.31      8.16 o
  11   4   5      134.71      143.07      8.82 o
  12   4   5       16.48       20.02      6.60 o
  13   4   5       77.13       69.09      7.79 o
  14   4   5       11.64       12.56      5.80 o
  15   4   5       51.25       46.27      6.70 o
  16   4   5       28.94       34.84      6.60 o
  17   4   5        1.01        4.92      5.55 o
  18   4   5       29.50       40.14      6.74 o
  19   4   5       23.88       27.46      8.34 o
   0   5   5      335.20      319.32     25.70 o
   1   5   5       57.84       65.18      9.17 o
   2   5   5        4.84        5.90      3.90 o
   3   5   5       59.96       65.37      9.62 o
   4   5   5       16.24       11.11      6.49 o
   5   5   5       28.21       20.81      6.68 o
   6   5   5       49.46       49.33      7.39 o
   7   5   5       43.65       43.48      6.98 o
   8   5   5       31.96       40.26      9.90 o
   9   5   5       44.39       41.24      9.95 o
  10   5   5       26.29       40.86      8.54 o
  11   5   5       42.57       47.62      8.36 o
  12   5   5        4.41       10.22      7.42 o
  13   5   5        9.62       19.31      7.89 o
  14   5   5        4.79        6.92      6.97 o
  15   5   5        1.25        3.90      7.13 o
  16   5   5       23.39       27.42      8.23 o
   1   6   5        0.14       -0.14      8.00 o
   2   6   5        8.36       15.04      7.92 o
   3   6   5       15.10       23.54      7.29 o
   4   6   5        6.12        8.92      6.48 o
   5   6   5        1.35        2.05      7.98 o
   6   6   5        1.46       -3.92      8.04 o
   7   6   5       28.41       38.19     10.50 o
   8   6   5       41.38       56.22     10.97 o
   9   6   5       11.52        6.45      9.24 o
  10   6   5       62.28       78.41     12.36 o
  11   6   5       10.94       18.05     10.22 o
  12   6   5       25.07       34.12     11.29 o
  13   6   5        7.36        7.70      9.59 o
   0   7   5      124.71      137.29     28.15 o
   1   7   5        1.02       -2.69      7.22 o
   2   7   5       36.48       52.61     13.13 o
   3   7   5        0.14       -0.45     10.24 o
   4   7   5        3.21       -2.95     10.67 o
   5   7   5       13.03       30.81     12.65 o
   6   7   5        0.99        3.82      9.33 o
   0   0   6      838.17      839.27     39.90 o
   2   0   6      341.21      348.08      9.65 o
   4   0   6      684.69      807.26     16.32 o
   6   0   6      430.00      487.97      7.97 o
   8   0   6       11.79       15.73      3.59 o
  10   0   6       45.52       40.36      4.34 o
  12   0   6      131.23      104.25     12.88 o
  14   0   6      145.47      141.29      9.58 o
  16   0   6       30.35       27.09      5.45 o
  18   0   6       44.07       38.21      9.09 o
  20   0   6      164.99      170.68     10.88 o
  22   0   6       82.76       81.54     10.99 o
   1   1   6      103.37      100.98      2.72 o
   2   1   6      361.39      364.17      7.32 o
   3   1   6       77.78       85.81      3.08 o
   4   1   6      182.82      198.21      4.18 o
   5   1   6      184.86      203.05      3.90 o
   6   1   6      401.94      436.11      7.03 o
   7   1   6       20.92       22.55      3.09 o
   8   1   6       17.72       25.45      3.43 o
   9   1   6        0.01        1.63      3.16 o
  10   1   6       58.10       47.85      4.07 o
  11   1   6       40.98       40.96      4.10 o
  12   1   6      251.50      256.13      6.78 o
  13   1   6      202.68      188.95      5.93 o
  14   1   6      572.22      551.23     11.55 o
  15   1   6       76.62       73.42      4.77 o
  16   1   6        3.21        5.23      3.85 o
  17   1   6       30.16       24.59      4.94 o
  18   1   6        0.62        1.50      4.55 o
  19   1   6       24.42       22.24      4.63 o
  20   1   6        2.10        4.87      4.31 o
  21   1   6       23.42       25.26      5.66 o
  22   1   6       12.29        7.90      9.30 o
   0   2   6      493.44      437.41     16.44 o
   1   2   6      187.06      189.82      5.94 o
   2   2   6      347.07      342.16     11.53 o
   3   2   6      800.25      833.04     18.84 o
   4   2   6      555.09      590.25     14.92 o
   5   2   6      174.58      171.33      5.09 o
   6   2   6      201.88      209.09      5.86 o
   7   2   6        9.04       12.99      3.11 o
   8   2   6       61.17       63.41      4.27 o
   9   2   6      181.14      181.44      5.01 o
  10   2   6      181.83      173.16      5.00 o
  11   2   6      413.38      414.06     12.59 o
  12   2   6      637.69      663.72     13.87 o
  13   2   6      342.34      361.45     11.11 o
  14   2   6       30.87       26.99      5.26 o
  15   2   6       80.64       65.91      6.23 o
  16   2   6        8.41        2.84      5.28 o
  17   2   6       69.66       75.04      6.81 o
  18   2   6       34.08       36.70      6.51 o
  19   2   6        3.62        7.59      6.06 o
  20   2   6        1.99        3.86      6.22 o
  21   2   6       29.80       18.55     12.64 o
   1   3   6        3.39        3.61      4.67 o
   2   3   6       16.42       10.58      4.07 o
   3   3   6      442.21      411.36     15.58 o
   4   3   6       53.86       22.75     13.38 o
   5   3   6      167.30      152.35      7.78 o
   6   3   6       18.21       15.54      5.27 o
   7   3   6       35.39       34.44      4.69 o
   8   3   6      364.92      341.69      7.35 o
   9   3   6      357.11      355.96      9.49 o
  10   3   6      447.29      417.58     14.52 o
  11   3   6      249.74      243.47      9.20 o
  12   3   6      242.63      239.85     10.72 o
  13   3   6      118.09      126.50      7.09 o
  14   3   6      200.68      200.27      9.77 o
  15   3   6       30.82       30.27      5.64 o
  16   3   6       64.06       69.36      6.52 o
  17   3   6        4.95       -0.94      5.29 o
  18   3   6       31.66       45.03      6.69 o
  19   3   6        5.44       13.13      6.27 o
  20   3   6        2.44       15.16      9.77 o
   0   4   6      655.00      648.26     16.94 o
   1   4   6       95.89       91.39      6.49 o
   2   4   6       21.82       22.57      5.67 o
   3   4   6      119.19       70.14     16.50 o
   4   4   6      215.80      198.84      8.48 o
   5   4   6       22.09       27.84      5.81 o
   6   4   6       32.00       26.90      5.41 o
   7   4   6      215.93      219.34      8.43 o
   8   4   6       84.88       85.61      6.43 o
   9   4   6       33.94       30.22      5.27 o
  10   4   6       72.99       64.05      7.50 o
  11   4   6       30.19       29.25      6.94 o
  12   4   6       19.13       14.98      6.82 o
  13   4   6        1.55        0.21      6.31 o
  14   4   6       21.30       22.46      6.16 o
  15   4   6       41.40       43.33      6.79 o
  16   4   6       30.71       29.73      6.77 o
  17   4   6       21.64       23.82      6.10 o
  18   4   6        0.18        2.98      7.09 o
   1   5   6      129.68      119.81     11.32 o
   2   5   6       91.19       90.83     10.37 o
   3   5   6       91.91       87.64     10.17 o
   4   5   6       29.87       33.96      8.52 o
   5   5   6       48.67       57.09      8.14 o
   6   5   6       24.84       21.75      7.07 o
   7   5   6       32.67       35.27      6.11 o
   8   5   6       75.55       83.61      9.18 o
   9   5   6       22.05       26.39      7.79 o
  10   5   6       12.63       21.40      7.00 o
  11   5   6        1.99        2.53      6.50 o
  12   5   6       37.11       40.37      7.66 o
  13   5   6       13.99       23.97      7.54 o
  14   5   6       27.85       38.95      8.13 o
  15   5   6       12.07        1.99      7.38 o
  16   5   6       13.84       20.55      8.14 o
   0   6   6       12.18        0.72     12.85 o
   1   6   6       26.00       23.17     10.00 o
   2   6   6        1.83        1.31      6.42 o
   3   6   6        3.89        3.06      6.74 o
   4   6   6        2.34       -0.86      6.31 o
   5   6   6        3.83       11.36      8.98 o
   6   6   6       12.09       12.01      9.45 o
   7   6   6        4.46        4.44      9.48 o
   8   6   6       44.57       76.76     12.26 o
   9   6   6        7.99       13.52      9.89 o
  10   6   6        7.79       14.57     10.08 o
  11   6   6        1.58        7.13     10.45 o
  12   6   6        0.17        7.02     10.13 o
   1   7   6       93.42       77.67     53.66 o
   2   7   6        0.50        4.99     10.97 o
   3   7   6        0.75       -4.49     11.48 o
   2   0   7      237.47      245.50      7.08 o
   4   0   7      540.17      613.42     15.31 o
   6   0   7       13.91       15.53      3.24 o
   8   0   7      300.06      311.01      7.63 o
  10   0   7      195.58      188.63      6.69 o
  12   0   7       77.67       77.61      5.64 o
  14   0   7        5.40        1.42      3.48 o
  16   0   7       66.39       46.06      8.13 o
  18   0   7       49.93       57.80      5.98 o
  20   0   7       23.21       19.35      8.85 o
  22   0   7       14.80       24.52     12.37 o
   0   1   7      268.73      271.10      7.06 o
   1   1   7      254.90      248.93      6.70 o
   2   1   7     1058.45     1063.79     27.39 o
   3   1   7      729.40      783.24     16.01 o
   4   1   7      595.09      630.68     11.76 o
   5   1   7       45.74       54.20      3.29 o
   6   1   7      178.05      176.63      4.79 o
   7   1   7       25.62       24.12      3.35 o
   8   1   7       70.58       69.48      4.00 o
   9   1   7       88.22      100.60      4.56 o
  10   1   7       59.01       60.58      4.29 o
  11   1   7      111.40      111.90      5.44 o
  12   1   7       39.51       44.55      4.56 o
  13   1   7      204.46      204.37      6.48 o
  14   1   7       20.76       18.31      3.91 o
  15   1   7      102.47       99.25      5.15 o
  16   1   7       31.76       30.69      4.34 o
  17   1   7        2.30        6.43      4.40 o
  18   1   7       12.81       14.39      4.58 o
  19   1   7        3.74        5.08      4.49 o
  20   1   7        4.15        0.88      5.00 o
  21   1   7        7.17        2.62      7.04 o
   1   2   7       23.57       21.81      2.10 o
   2   2   7      166.45      161.96      3.80 o
   3   2   7      176.24      173.70      5.02 o
   4   2   7       47.19       47.45      3.04 o
   5   2   7      380.33      377.17      9.43 o
   6   2   7      112.23      115.71      3.91 o
   7   2   7       11.02       11.27      2.88 o
   8   2   7       78.09       74.51      3.60 o
   9   2   7      189.87      179.70      5.46 o
  10   2   7      700.00      715.14     14.86 o
  11   2   7       22.07       20.92      4.05 o
  12   2   7      217.65      218.42      6.37 o
  13   2   7      162.06      158.21      5.85 o
  14   2   7      154.31      156.16      5.98 o
  15   2   7       55.58       48.59      4.92 o
  16   2   7        0.36       -5.27      5.27 o
  17   2   7       19.63       20.77      5.87 o
  18   2   7       29.20       23.89      6.05 o
  19   2   7       37.58       37.01      6.99 o
  20   2   7        9.50        8.42      9.61 o
  21   2   7        1.06        5.98     11.59 o
   0   3   7       24.07       26.42      7.75 o
   1   3   7       50.43       46.33      5.82 o
   2   3   7       41.03       33.04      4.73 o
   3   3   7      300.67      282.25      8.28 o
   4   3   7        9.36        5.66      5.14 o
   5   3   7      119.66       67.62     27.70 o
   6   3   7     1296.59     1296.00     32.95 o
   7   3   7      984.76      966.66     24.06 o
   8   3   7      669.98      635.19     23.75 o
   9   3   7       26.47       26.23      4.37 o
  10   3   7       79.14       73.99      5.19 o
  11   3   7       10.31        9.89      4.13 o
  12   3   7        1.87        2.25      3.97 o
  13   3   7       67.61       65.76      6.17 o
  14   3   7       47.55       44.92      5.98 o
  15   3   7       34.51       26.75      5.78 o
  16   3   7       18.40       24.00      5.93 o
  17   3   7       15.88       13.49      5.93 o
  18   3   7       17.09       14.56      6.19 o
  19   3   7       11.31       15.97      7.81 o
   1   4   7      171.05      167.69      7.80 o
   2   4   7       21.95       12.44      5.70 o
   3   4   7      133.78      109.70      7.49 o
   4   4   7      130.05       97.66     26.77 o
   5   4   7       22.90       18.24      5.75 o
   6   4   7      182.72      167.43      8.10 o
   7   4   7       64.77       72.22      6.62 o
   8   4   7        1.42       -0.58      4.95 o
   9   4   7       39.07       41.57      5.86 o
  10   4   7        9.39       10.85      6.66 o
  11   4   7        0.60        4.44      6.55 o
  12   4   7       39.17       38.74      7.56 o
  13   4   7       52.12       58.28      8.16 o
  14   4   7       32.57       37.06      6.68 o
  15   4   7       54.01       67.59      7.55 o
  16   4   7       18.56       29.64      7.30 o
  17   4   7        0.72        4.74      7.36 o
   0   5   7      207.82      196.04     23.53 o
   1   5   7       36.22       42.97      9.68 o
   2   5   7       13.00       18.13      7.11 o
   3   5   7       18.06       13.08      6.23 o
   4   5   7       10.62        9.71      5.92 o
   5   5   7       26.67       26.83      6.05 o
   6   5   7       37.85       44.48      6.29 o
   7   5   7       32.10       30.95      5.99 o
   8   5   7        3.68        8.43      6.58 o
   9   5   7        3.66        1.93      6.45 o
  10   5   7       21.66       27.95      7.29 o
  11   5   7        1.86        1.99      6.87 o
  12   5   7       32.42       36.38      8.01 o
  13   5   7        9.86       14.38      7.60 o
  14   5   7       30.33       35.63      8.48 o
  15   5   7       41.22       54.00      9.24 o
   1   6   7        5.36        5.18      9.69 o
   2   6   7        3.14        9.61      8.20 o
   3   6   7       18.27       21.03      8.69 o
   4   6   7        8.95       21.57      7.68 o
   5   6   7        1.96        1.18      9.10 o
   6   6   7        4.83        6.96      9.39 o
   7   6   7       15.92       25.37     10.58 o
   8   6   7        6.83       18.97     10.37 o
   9   6   7       23.54       41.76     11.63 o
  10   6   7       40.24       55.49     12.23 o
   0   0   8      365.88      382.92     23.96 o
   2   0   8      123.76      132.69      4.55 o
   4   0   8       51.05       51.31      4.14 o
   6   0   8     1841.38     2002.05     48.97 o
   8   0   8       49.51       53.56      4.98 o
  10   0   8       27.08       23.15      4.78 o
  12   0   8      105.00      108.01      5.82 o
  14   0   8       32.28       27.55      4.66 o
  16   0   8        0.74        2.34      4.81 o
  18   0   8       90.94      102.53      7.58 o
  20   0   8      112.92      124.24     12.17 o
   1   1   8      128.62      133.02      5.02 o
   2   1   8      443.19      417.18     10.99 o
   3   1   8       62.93       59.06      3.91 o
   4   1   8      238.97      235.54      5.91 o
   5   1   8      292.60      302.35      6.84 o
   6   1   8      115.95      113.19      4.57 o
   7   1   8       72.96       71.55      4.07 o
   8   1   8       99.22       96.85      4.49 o
   9   1   8       11.29       12.21      3.52 o
  10   1   8       19.58       15.05      3.58 o
  11   1   8       39.29       29.53      3.72 o
  12   1   8       28.61       26.91      3.86 o
  13   1   8        0.33        1.67      3.48 o
  14   1   8       92.23      105.66      5.09 o
  15   1   8      141.49      145.51      6.10 o
  16   1   8      165.70      158.77      6.01 o
  17   1   8       26.73       22.34      4.49 o
  18   1   8       18.09       23.86      4.76 o
  19   1   8       19.41       28.91      4.96 o
  20   1   8        5.64        2.05      5.89 o
  21   1   8       15.50       16.53      7.16 o
   0   2   8      193.89      182.86      5.88 o
   1   2   8       99.44      100.84      3.30 o
   2   2   8      394.69      379.16      7.81 o
   3   2   8      243.25      241.60      4.93 o
   4   2   8       55.17       55.91      2.95 o
   5   2   8        3.05        4.73      2.90 o
   6   2   8       15.82       13.64      2.82 o
   7   2   8       11.73       11.53      3.06 o
   8   2   8      111.74      107.89      4.69 o
   9   2   8      390.45      399.75      7.97 o
  10   2   8      505.43      513.65     12.05 o
  11   2   8      209.34      216.17      7.85 o
  12   2   8      154.64      172.24      7.35 o
  13   2   8      259.08      242.91      7.13 o
  14   2   8       10.51       12.59      4.53 o
  15   2   8      192.38      190.05      8.70 o
  16   2   8       84.56       80.75      7.06 o
  17   2   8       14.83       20.20      6.09 o
  18   2   8       35.02       29.05      6.95 o
  19   2   8       41.60       44.46      8.72 o
  20   2   8        0.24        7.03     11.78 o
   1   3   8        4.19        1.58      5.57 o
   2   3   8       53.66       54.88      5.34 o
   3   3   8       13.26       11.51      3.60 o
   4   3   8      227.62      231.74      6.18 o
   5   3   8       15.63       12.73      4.00 o
   6   3   8      366.75      320.63     32.29 o
   7   3   8      116.57      108.71      5.24 o
   8   3   8       38.91       35.10      4.57 o
   9   3   8      566.93      545.12     10.21 o
  10   3   8       33.58       42.20      4.95 o
  11   3   8       84.89       80.45      5.63 o
  12   3   8       21.24       16.95      4.61 o
  13   3   8       11.12        9.77      5.35 o
  14   3   8       44.79       45.62      6.14 o
  15   3   8        3.28        2.16      5.35 o
  16   3   8        9.96        5.58      5.63 o
  17   3   8       23.80       22.35      6.39 o
  18   3   8        1.31       -0.34      7.29 o
   0   4   8      121.35       95.35      9.76 o
   1   4   8       24.33       23.49      5.63 o
   2   4   8       92.96       92.17      7.60 o
   3   4   8      239.98      223.81      9.76 o
   4   4   8       69.97       62.40      7.00 o
   5   4   8        1.72        3.74      4.67 o
   6   4   8       13.72        6.39      5.79 o
   7   4   8       13.47       13.67      5.70 o
   8   4   8        1.23        2.19      5.47 o
   9   4   8       60.00       54.61      6.47 o
  10   4   8      101.58       96.23      8.84 o
  11   4   8       30.12       28.16      7.52 o
  12   4   8       54.05       53.63      8.19 o
  13   4   8        4.37       10.01      7.31 o
  14   4   8       25.80       39.35      7.16 o
  15   4   8       15.39       15.01      6.69 o
  16   4   8       15.72       29.54      9.01 o
   1   5   8       33.59       30.50      6.73 o
   2   5   8       28.74       21.39      6.46 o
   3   5   8       26.65       28.53      6.74 o
   4   5   8        6.17        0.22      5.84 o
   5   5   8        8.59        7.98      5.77 o
   6   5   8       14.41       17.24      5.99 o
   7   5   8        3.99        6.63      5.37 o
   8   5   8        8.18       15.18      7.22 o
   9   5   8        3.34        4.85      6.94 o
  10   5   8        7.06        9.12      7.26 o
  11   5   8       10.85       21.49      7.71 o
  12   5   8        7.31        8.33      7.73 o
  13   5   8       18.44       24.74      8.44 o
  14   5   8        3.20       11.64      9.16 o
   0   6   8       35.13       47.06     17.47 o
   1   6   8       15.95        5.67     11.77 o
   2   6   8       25.49       33.48     11.73 o
   3   6   8        9.30       11.84      7.47 o
   4   6   8       40.99       39.11      8.68 o
   5   6   8        3.64        1.51      9.57 o
   6   6   8       17.97       15.05     10.30 o
   7   6   8       18.87       38.37     11.57 o
   8   6   8       51.28       87.54     13.56 o
   9   6   8        2.53        7.11     10.30 o
   2   0   9      591.48      585.78     18.34 o
   4   0   9       99.23       98.00      4.88 o
   6   0   9      445.81      475.89     10.42 o
   8   0   9      324.73      337.52     11.70 o
  10   0   9      180.18      180.20      7.43 o
  12   0   9       85.29       74.95      5.35 o
  14   0   9       57.87       49.59      5.04 o
  16   0   9       37.88       37.93      6.13 o
  18   0   9      154.10      166.92     13.16 o
  20   0   9       90.98      100.97     15.38 o
   0   1   9       68.35       72.05      5.81 o
   1   1   9       55.35       54.78      3.94 o
   2   1   9      103.78      100.60      4.46 o
   3   1   9      132.61      135.70      5.01 o
   4   1   9       55.91       54.51      4.44 o
   5   1   9       18.68       13.19      3.92 o
   6   1   9      103.18       97.08      4.71 o
   7   1   9       66.81       68.36      4.43 o
   8   1   9       27.71       26.89      3.77 o
   9   1   9      136.31      131.54      4.82 o
  10   1   9       51.78       45.67      3.83 o
  11   1   9       76.63       69.16      4.18 o
  12   1   9      100.17       96.17      4.64 o
  13   1   9       62.91       58.80      4.57 o
  14   1   9       12.21        9.21      3.87 o
  15   1   9       77.21       82.59      5.08 o
  16   1   9       84.99       83.77      5.20 o
  17   1   9        6.97       12.82      4.45 o
  18   1   9        3.30        2.66      4.45 o
  19   1   9       23.20       24.05      6.50 o
  20   1   9       19.65       16.81      6.44 o
   1   2   9      550.33      537.63     13.67 o
   2   2   9      620.94      618.89     14.56 o
   3   2   9      522.69      539.11     15.21 o
   4   2   9      268.11      268.43      5.41 o
   5   2   9      106.22      102.42      4.05 o
   6   2   9       43.22       42.44      4.01 o
   7   2   9        5.02        3.38      3.42 o
   8   2   9       74.49       78.49      4.61 o
   9   2   9       83.99       93.92      4.88 o
  10   2   9       58.25       60.58      4.54 o
  11   2   9        2.67        4.47      3.52 o
  12   2   9      138.64      142.18      6.24 o
  13   2   9       58.62       56.52      5.04 o
  14   2   9       28.81       33.53      4.96 o
  15   2   9       50.21       60.47      6.17 o
  16   2   9       26.89       31.67      5.84 o
  17   2   9        2.58        1.65      5.45 o
  18   2   9        6.74       12.05      6.39 o
  19   2   9        2.15       -0.64      9.49 o
   0   3   9      111.37       99.73      7.42 o
   1   3   9      200.04      188.63      7.18 o
   2   3   9       76.56       74.73      5.03 o
   3   3   9      127.83      124.32      5.37 o
   4   3   9      114.96      117.22      5.47 o
   5   3   9      175.22      162.19      6.08 o
   6   3   9      109.26      115.88      5.66 o
   7   3   9      234.61      203.40     17.77 o
   8   3   9      507.73      513.71     11.42 o
   9   3   9        7.58        9.61      4.27 o
  10   3   9       29.99       30.99      4.79 o
  11   3   9        1.99        2.28      4.30 o
  12   3   9       48.08       45.83      5.43 o
  13   3   9        2.72        7.48      5.44 o
  14   3   9        8.75        4.21      5.44 o
  15   3   9        0.36       -4.18      5.49 o
  16   3   9        1.20        3.57      5.95 o
  17   3   9        4.14        1.06      7.38 o
   1   4   9       12.55       12.20      5.61 o
   2   4   9       78.23       64.17      7.32 o
   3   4   9        6.52        2.82      5.93 o
   4   4   9       28.55       25.09      6.54 o
   5   4   9       61.74       55.88      7.34 o
   6   4   9        2.81        0.62      5.61 o
   7   4   9        2.75        1.60      5.61 o
   8   4   9       49.47       46.88      6.72 o
   9   4   9       56.78       50.58      6.77 o
  10   4   9      175.05      163.09     11.42 o
  11   4   9      149.73      148.08     10.53 o
  12   4   9      170.79      189.11     11.53 o
  13   4   9      100.37      111.96     10.23 o
  14   4   9        3.88        1.36      7.67 o
  15   4   9       10.31       18.80      8.70 o
   0   5   9       85.28      105.91     13.44 o
   1   5   9       26.42       25.62      6.83 o
   2   5   9       67.72       62.43      7.74 o
   3   5   9       25.36       22.61      6.94 o
   4   5   9       19.74       28.88      6.90 o
   5   5   9        7.31       -0.32      6.15 o
   6   5   9        9.58       11.03      6.21 o
   7   5   9       10.39       12.30      5.94 o
   8   5   9        4.73        8.10      7.38 o
   9   5   9        2.98       13.96      7.71 o
  10   5   9        4.17       12.60      7.85 o
  11   5   9       30.25       43.20      8.89 o
  12   5   9        7.35       10.63      8.17 o
   1   6   9       16.32       36.40     12.55 o
   2   6   9        5.93        9.28     11.07 o
   3   6   9       23.97       28.40      9.06 o
   4   6   9        3.06       14.32      8.22 o
   5   6   9       10.44       13.98     10.70 o
   6   6   9       12.82       28.13     11.42 o
   0   0  10      356.68      321.76     42.24 o
   2   0  10      321.80      302.97     26.83 o
   4   0  10       25.68       20.40      4.88 o
   6   0  10       19.60       22.83      4.79 o
   8   0  10      565.13      563.21     11.85 o
  10   0  10       26.22       23.82      4.30 o
  12   0  10        3.85        4.02      4.11 o
  14   0  10        0.30        5.90      4.98 o
  16   0  10       11.39        5.18      8.20 o
  18   0  10      273.09      288.24     15.29 o
   1   1  10      289.71      287.92      8.52 o
   2   1  10       76.28       81.87      4.89 o
   3   1  10      121.53      127.57      5.47 o
   4   1  10       37.58       36.08      4.42 o
   5   1  10       71.80       76.84      4.91 o
   6   1  10       13.63       12.39      3.60 o
   7   1  10       59.33       58.16      4.16 o
   8   1  10      115.52      113.13      4.76 o
   9   1  10       25.51       20.63      3.46 o
  10   1  10       32.95       33.13      3.69 o
  11   1  10       35.03       34.84      3.87 o
  12   1  10       35.18       35.14      4.26 o
  13   1  10       65.69       71.46      4.84 o
  14   1  10      145.59      135.21      5.82 o
  15   1  10      127.18      141.33      6.03 o
  16   1  10      163.46      178.60      6.59 o
  17   1  10       55.76       63.11      5.51 o
  18   1  10       59.52       60.82      6.30 o
  19   1  10       14.45       19.25      7.18 o
   0   2  10       16.01       16.73      4.04 o
   1   2  10       19.61       13.01      2.97 o
   2   2  10       60.37       55.03      4.09 o
   3   2  10      171.87      173.69      6.38 o
   4   2  10      374.06      367.58     10.53 o
   5   2  10       22.64       17.49      3.39 o
   6   2  10      102.17       96.93      5.09 o
   7   2  10       93.12       98.78      4.72 o
   8   2  10       31.40       30.83      3.72 o
   9   2  10       18.44       19.99      3.67 o
  10   2  10       37.97      171.64     64.44 o
  11   2  10       21.39       17.45      3.68 o
  12   2  10       50.87       51.95      4.75 o
  13   2  10        0.54        2.15      3.85 o
  14   2  10       12.37        9.35      5.10 o
  15   2  10       18.57       20.14      5.52 o
  16   2  10       52.75       49.80      6.37 o
  17   2  10       13.48       19.25      6.54 o
  18   2  10       48.03       62.97     11.24 o
   1   3  10       24.50       24.92      4.49 o
   2   3  10       13.72       12.91      4.34 o
   3   3  10      124.32      119.25      6.34 o
   4   3  10       12.59       10.85      5.28 o
   5   3  10       40.05       41.82      6.00 o
   6   3  10      269.20      263.75      9.09 o
   7   3  10      194.68      191.65      7.20 o
   8   3  10      135.64      125.16     12.20 o
   9   3  10      205.37      221.03      7.58 o
  10   3  10       11.28       10.94      4.65 o
  11   3  10        0.77        3.69      4.48 o
  12   3  10        2.18       -1.21      4.36 o
  13   3  10        3.03        1.69      5.09 o
  14   3  10       16.20       20.35      5.74 o
  15   3  10        5.50        5.20      7.23 o
  16   3  10        3.34        9.52      7.59 o
   0   4  10        4.59        1.90      8.07 o
   1   4  10       34.33       36.31      6.56 o
   2   4  10        5.96       -1.96      6.10 o
   3   4  10       21.95       16.09      6.70 o
   4   4  10       67.91       71.31      8.12 o
   5   4  10       28.39       31.08      7.10 o
   6   4  10       97.69       89.96      8.48 o
   7   4  10       12.80       12.95      6.15 o
   8   4  10       17.41       10.01      6.27 o
   9   4  10       55.17       43.10      6.73 o
  10   4  10       13.40       13.25      7.52 o
  11   4  10       18.12       21.71      8.04 o
  12   4  10       13.92       18.14      8.12 o
  13   4  10        3.65       -2.09     10.20 o
  14   4  10       21.93       29.24      9.21 o
   1   5  10       19.43       18.69      7.03 o
   2   5  10       11.12        7.07      6.59 o
   3   5  10       11.64       11.94      6.83 o
   4   5  10       13.94       19.00      7.09 o
   5   5  10        2.35        1.68      5.16 o
   6   5  10        1.09       -1.40      6.37 o
   7   5  10        6.56       11.26      7.75 o
   8   5  10        3.84        4.63      7.74 o
   9   5  10        2.65       -1.74      7.72 o
  10   5  10       13.56       13.61      8.38 o
   0   6  10        7.98       11.55     16.60 o
   1   6  10       32.83       43.91     13.88 o
   2   6  10        8.39        9.77     11.99 o
   2   0  11      323.67      338.90     11.70 o
   4   0  11      177.39      180.83      7.13 o
   6   0  11       69.26       75.88      5.78 o
   8   0  11       97.87       97.48      5.58 o
  10   0  11       68.62       54.51      4.92 o
  12   0  11       23.96       23.39      5.08 o
  14   0  11        7.54        8.10      5.78 o
  16   0  11       76.50       77.39      9.07 o
  18   0  11      207.57      209.19     20.49 o
   0   1  11     1524.61     1455.34     52.39 o
   1   1  11      100.78       89.24      4.65 o
   2   1  11       55.77       53.43      4.41 o
   3   1  11       36.97       34.47      4.22 o
   4   1  11       93.59       97.19      5.13 o
   5   1  11       59.43       61.03      4.63 o
   6   1  11      162.65      150.38      5.42 o
   7   1  11       36.91       39.75      4.02 o
   8   1  11        4.62        7.49      3.37 o
   9   1  11      180.77      182.78      6.23 o
  10   1  11      145.66      137.67      5.66 o
  11   1  11       48.93       49.50      4.52 o
  12   1  11        8.85        5.89      3.85 o
  13   1  11       10.27        7.37      3.95 o
  14   1  11       40.16       50.19      4.74 o
  15   1  11       39.10       38.24      4.66 o
  16   1  11       13.48       12.55      4.64 o
  17   1  11       18.30       25.88      6.09 o
   1   2  11      133.58       98.51     11.35 o
   2   2  11      170.25      145.94     10.61 o
   3   2  11      113.64       98.42      6.13 o
   4   2  11      127.40      129.72      5.82 o
   5   2  11       15.91       12.91      3.39 o
   6   2  11       14.93       10.76      3.43 o
   7   2  11       23.48       25.80      3.79 o
   8   2  11        9.03        7.60      3.55 o
   9   2  11      103.97      102.29      5.11 o
  10   2  11       58.28       63.15      4.66 o
  11   2  11       16.62       19.82      4.33 o
  12   2  11       17.37       11.41      4.21 o
  13   2  11       18.11       18.47      5.05 o
  14   2  11       26.21       31.42      5.89 o
  15   2  11       23.08       29.97      6.16 o
  16   2  11        6.74        6.77      8.01 o
   0   3  11      104.50      102.36      8.79 o
   1   3  11       33.52       27.23      4.98 o
   2   3  11       91.42       81.48      5.93 o
   3   3  11       18.94       22.83      5.16 o
   4   3  11       46.74       46.96      5.70 o
   5   3  11       45.29       42.56      5.66 o
   6   3  11       80.69       77.51      6.41 o
   7   3  11       42.17       46.87      5.81 o
   8   3  11       14.43        8.82      4.81 o
   9   3  11      140.06      122.38     12.11 o
  10   3  11        0.89        1.18      4.73 o
  11   3  11       15.21       12.09      5.04 o
  12   3  11       13.71       20.92      6.01 o
  13   3  11        6.03        4.15      5.89 o
  14   3  11       13.85       23.18      6.82 o
  15   3  11        6.73       14.63      7.65 o
   1   4  11        1.44        1.74      5.88 o
   2   4  11        2.27        0.23      6.57 o
   3   4  11       45.39       53.17      7.98 o
   4   4  11       58.38       57.29      8.11 o
   5   4  11       51.59       53.82      8.02 o
   6   4  11      133.61      142.34     10.08 o
   7   4  11        0.72       -0.64      5.78 o
   8   4  11       38.06       38.51      7.28 o
   9   4  11       57.54       48.30      7.55 o
  10   4  11       20.53       17.15      8.09 o
  11   4  11       59.71       66.22     12.98 o
  12   4  11       21.80       21.67     11.22 o
   0   5  11       10.74        0.45     10.79 o
   1   5  11        2.98        5.70      6.99 o
   2   5  11       25.34       39.01      8.10 o
   3   5  11       41.20       43.08      8.20 o
   4   5  11       15.81       17.66      7.65 o
   5   5  11        0.52        2.81      7.01 o
   6   5  11        0.64        4.81      5.56 o
   7   5  11       10.88       18.38      8.63 o
   8   5  11        6.46       13.59     11.27 o
   0   0  12      566.21      567.81     30.33 o
   2   0  12      208.57      211.10      7.00 o
   4   0  12      506.82      551.10     14.48 o
   6   0  12       94.23       86.24      8.29 o
   8   0  12       29.04       28.98      5.08 o
  10   0  12       50.21       38.11      6.34 o
  12   0  12       11.57       10.34      5.59 o
  14   0  12       10.33        9.90      6.77 o
  16   0  12      157.50      166.49     19.08 o
   1   1  12      526.57      509.35     12.03 o
   2   1  12       98.89       98.13      5.22 o
   3   1  12       19.53       18.12      4.10 o
   4   1  12       22.24       25.76      4.24 o
   5   1  12       37.34       40.90      4.57 o
   6   1  12       15.15       13.82      4.17 o
   7   1  12       48.50       48.74      4.78 o
   8   1  12       18.19       15.57      4.10 o
   9   1  12        3.72       -1.16      3.69 o
  10   1  12       28.61       31.36      4.31 o
  11   1  12       16.48       20.55      4.16 o
  12   1  12       49.12       54.36      4.79 o
  13   1  12       28.05       31.23      4.56 o
  14   1  12       32.31       41.70      4.79 o
  15   1  12       63.61       73.66      6.46 o
  16   1  12       11.95       17.35      5.87 o
   0   2  12      258.02      209.12     39.37 o
   1   2  12        9.09        8.85      3.26 o
   2   2  12        1.77        1.19      3.22 o
   3   2  12       18.43       12.56      3.64 o
   4   2  12       81.62       76.31      5.17 o
   5   2  12        3.82       -0.13      3.41 o
   6   2  12       52.82       47.91      4.69 o
   7   2  12        2.71        4.10      3.52 o
   8   2  12       48.47       48.40      4.39 o
   9   2  12       11.57       11.41      4.24 o
  10   2  12       13.02        8.88      4.33 o
  11   2  12       13.04       13.87      5.15 o
  12   2  12      137.08      145.68      7.41 o
  13   2  12        0.31        3.11      5.07 o
  14   2  12       32.12       43.24      7.09 o
  15   2  12       19.28       22.84      8.43 o
   1   3  12        4.50        2.16      4.69 o
   2   3  12       19.25       17.11      5.30 o
   3   3  12       78.00       74.11      6.50 o
   4   3  12       27.71       15.21      5.28 o
   5   3  12        4.12        0.31      4.91 o
   6   3  12       22.32       18.85      5.42 o
   7   3  12       20.76       19.83      5.54 o
   8   3  12        4.05        4.85      5.01 o
   9   3  12       49.87       52.49      6.07 o
  10   3  12       10.49        7.15      4.63 o
  11   3  12        1.34        1.01      5.19 o
  12   3  12       49.09       51.80      8.39 o
  13   3  12       13.68       14.83      7.53 o
   0   4  12       12.59       25.84      9.77 o
   1   4  12       14.08       10.17      7.08 o
   2   4  12        9.21        6.16      7.02 o
   3   4  12       15.36       20.59      7.45 o
   4   4  12       91.07       96.59      9.49 o
   5   4  12       70.62       56.45      8.49 o
   6   4  12       13.85        8.28      7.21 o
   7   4  12       39.76       41.34      7.75 o
   8   4  12       16.98       10.63      6.29 o
   9   4  12        4.10       12.78      8.33 o
  10   4  12        9.20        2.71     10.76 o
   1   5  12        8.08       14.83      7.95 o
   2   5  12        5.53        4.27      9.23 o
   3   5  12       23.30       25.25     10.29 o
   4   5  12       11.87        8.54      9.50 o
   2   0  13      512.60      543.28     19.14 o
   4   0  13      113.17      101.85      9.67 o
   6   0  13       94.38       98.28      8.87 o
   8   0  13       21.49       23.61      6.05 o
  10   0  13      162.77      166.79     12.07 o
  12   0  13       27.91       35.97      7.72 o
  14   0  13       11.53       19.29     12.15 o
   0   1  13      562.33      533.47     19.21 o
   1   1  13       85.14       77.24      4.84 o
   2   1  13       91.86       90.97      5.32 o
   3   1  13       40.29       43.01      4.65 o
   4   1  13       17.65       19.24      4.32 o
   5   1  13       18.20       13.03      4.20 o
   6   1  13        3.25       -1.63      3.92 o
   7   1  13       11.01       14.10      4.34 o
   8   1  13       35.14       33.86      4.51 o
   9   1  13        5.07        4.10      3.87 o
  10   1  13       46.91       54.13      4.83 o
  11   1  13        3.63        3.39      3.98 o
  12   1  13        6.35        4.10      3.93 o
  13   1  13       33.57       27.84      5.08 o
  14   1  13       17.66       18.67      4.74 o
   1   2  13        5.97        6.13      3.24 o
   2   2  13       18.35       14.98      3.61 o
   3   2  13        7.50        4.64      3.55 o
   4   2  13       76.17       70.84      7.60 o
   5   2  13       25.48       21.22      4.03 o
   6   2  13       43.31       45.69      4.62 o
   7   2  13       43.68       41.82      5.35 o
   8   2  13       68.55       71.11      5.87 o
   9   2  13       21.99       25.66      6.01 o
  10   2  13       12.59       13.20      5.58 o
  11   2  13       29.62       31.43      6.06 o
  12   2  13       31.28       32.51      6.26 o
  13   2  13       26.47       32.54      7.65 o
   0   3  13        0.91       -5.68      6.67 o
   1   3  13       14.29       11.74      5.11 o
   2   3  13        1.02       -4.94      5.02 o
   3   3  13       18.08       16.48      5.56 o
   4   3  13       55.45       53.96      6.41 o
   5   3  13        7.48        7.19      5.46 o
   6   3  13       15.74       12.60      5.61 o
   7   3  13       12.14       18.11      5.84 o
   8   3  13        0.03       -4.73      5.11 o
   9   3  13       12.78       17.25      6.51 o
  10   3  13       40.46       56.79      8.08 o
  11   3  13        3.69        3.44      4.70 o
   1   4  13       20.18       31.07      8.30 o
   2   4  13        3.15        0.73      7.27 o
   3   4  13        1.20        7.39      9.42 o
   4   4  13       38.07       48.32     11.35 o
   5   4  13       33.63       54.88     11.62 o
   6   4  13       72.51       79.39     12.78 o
   7   4  13        4.13       11.08      8.75 o
   0   0  14      219.48      198.92     16.67 o
   2   0  14      583.79      572.55     18.65 o
   4   0  14      122.65      120.47     10.47 o
   6   0  14       23.59       31.25      7.45 o
   8   0  14        8.41        9.30      6.86 o
  10   0  14        4.40        8.34      7.11 o
  12   0  14        4.52       15.00     11.99 o
   1   1  14       74.15       76.92      5.48 o
   2   1  14        1.57       -1.25      4.08 o
   3   1  14       31.16       34.31      4.87 o
   4   1  14        9.52        8.77      4.19 o
   5   1  14       24.52       26.84      4.62 o
   6   1  14      206.50      238.07      7.58 o
   7   1  14       23.23       26.12      4.71 o
   8   1  14       11.13       16.29      4.21 o
   9   1  14       15.16       14.34      4.51 o
  10   1  14        9.58        5.20      4.52 o
  11   1  14        6.88       10.95      4.93 o
  12   1  14       56.68       62.60      6.83 o
   0   2  14       26.18       27.79      5.65 o
   1   2  14        1.51        0.00      3.47 o
   2   2  14       24.77       30.18      4.24 o
   3   2  14        0.34       -1.64      3.63 o
   4   2  14       12.31       14.38      5.72 o
   5   2  14       23.50       27.67      5.21 o
   6   2  14       52.47       56.37      7.06 o
   7   2  14        8.15        5.65      6.10 o
   8   2  14       49.46       42.13      6.67 o
   9   2  14       36.48       55.21      7.08 o
  10   2  14       46.56       54.12      8.26 o
  11   2  14        7.09        6.25      8.08 o
   1   3  14        1.25       -0.64      5.53 o
   2   3  14       23.62       26.00      6.27 o
   3   3  14       11.14        4.11      5.69 o
   4   3  14       12.00       11.65      6.28 o
   5   3  14        1.77       -2.53      6.38 o
   6   3  14        0.68       -1.81      6.48 o
   7   3  14        1.86        7.12      6.70 o
   8   3  14        9.63       10.52      6.57 o
   2   0  15      339.39      341.50     15.67 o
   4   0  15       49.12       57.39      9.23 o
   6   0  15        3.21        3.16      6.83 o
   8   0  15       10.96       19.25     12.66 o
   0   1  15        7.05       -0.40      5.66 o
   1   1  15       13.01        7.79      4.44 o
   2   1  15        5.98        1.26      4.13 o
   3   1  15       29.02       28.61      5.26 o
   4   1  15       17.96       17.81      5.02 o
   5   1  15       94.95      101.26      7.60 o
   6   1  15        6.48        7.05      6.96 o
   7   1  15        6.82        8.40      6.17 o
   8   1  15        4.98       12.32      5.33 o
   9   1  15       21.00       18.01      5.84 o
   1   2  15        3.68       -1.61      5.52 o
   2   2  15       40.22       37.36      6.45 o
   3   2  15        2.79        0.20      5.69 o
   4   2  15        6.32        0.18      5.68 o
   5   2  15        5.72        7.03      6.46 o
   6   2  15       45.65       54.54      9.71 o
   7   2  15       33.74       34.82      9.30 o
   0   3  15       45.04       77.02     11.63 o
   1   3  15        2.11        7.78      6.92 o
   2   3  15       25.91       28.62      7.60 o
   4   0  16       47.89       55.29     22.09 o
   1   1  16        8.72        3.54      6.78 o
   2   1  16        8.98       12.34      7.01 o
   3   1  16       53.80       54.12      8.40 o
   4   1  16      134.00      146.66     10.92 o
 
